# Supplementary material for: Genetic Profiling of the Isoprenoid and Sterol Biosynthesis Pathway Genes of Trypanosoma cruzi
Source: PLoS One. 2014 May 14;9(5):e96762. doi: 10.1371/journal.pone.0096762 (PMC4020770; doi:10.1371/journal.pone.0096762)
Supplement: Table S1 — Reciprocal BLASTP searches between fungal and kinetoplastid ERG25/ERG3 homologs. The file contains a summary of BLASTP searches against fungal and kinetoplastid protein databases. BLAST searches using the yeast ERG3/ERG25 protein sequences as query, were run at the TriTrypDB BLAST server against a database of Kinetoplastid proteomes from reference and draft genomes. BLAST searches using a number of putative T. cruzi orthologs of these yeast genes were run at the SGD Fungal BLAST Server, against a database containing a selection of fungal genomes. Each BLASTP search is shown in a separate tab in the Excel workbook. (XLS) [file pone.0096762.s003.xls]

## Sheet: Table Legend
Table S1. Cosentino RO, Agüero F. Genetic profiling of the isoprenoid and sterol biosynthesis pathways of Trypanosoma cruzi. (2014)
Reciprocal BLASTP searches between fungal and kinetoplastid ERG25/ERG3 homologs.
Each BLASTP search is shown in a separate tab in the Excel workbook
Tab	Query	Database
ERG25-vs-tryps	Yeast ERG25 (Sterol Methyl Oxidase)	Trypanosomatid genomes
ERG3-vs-tryps	Yeast ERG3 (C5 Sterol Desaturase)	Trypanosomatid genomes
TcSC5D-Esm-vs-fungi	T. cruzi C5 sterol desaturase (TcII-like allele)	Fungal genomes
TcSC5D-NEsm-vs-fungi	T. cruzi C5 sterol desaturase (TcIII-like allele)	Fungal genomes
TcSMO-like-vs-fungi	T. cruzi Sterol Methyl Oxidase-like	Fungal genomes
LmSMO-like-vs-fungi	L. major Sterol Methyl Oxidase-like	Fungal genomes
HsSC4MOL-vs-tryps	Human Sterol Methyl Oxidase	Trypanosomatid genomes
At-SMO1-vs-tryps	A. thaliana Sterol Methyl Oxidase 1	Trypanosomatid genomes
At-SMO2-vs-tryps	A. thaliana Sterol Methyl Oxidase 2	Trypanosomatid genomes
SUR2-vs-tryps	Yeast Sphinganine C4-hydroxylase (SUR2)	Trypanosomatid genomes

## Sheet: ERG25-vs-tryps
Query	YGR060W	ERG25	C-4 methyl sterol oxidase	309aa
BLASTP 2.0MP-WashU	BLOSUM62	TriTrypDB
Database: T. cruzi (CL Brener); T. cruzi (Sylvio); T. cruzi marinkellei, T. brucei (Lister); T. brucei (TREU927); T. brucei gambiense; T. congolense; T. vivax; L. braziliensis; L. donovani; L. infantum; L. major (Friedlin); L. mexicana; L. tarentolae
Best Hit	organism	Score	E-value	Length	Observations
TcIL3000_8_328	T. congolense	160	1.6e-10	270	Score starts low and decreases monotonically
TvY486_0003830	T. vivax	163	1.7e-10	262
Tb427.08.3240	T. brucei (Lister)	160	4.8e-10	270	The top T. cruzi hit is shown In bold
Tb927.8.3240	T. brucei (TREU927)	160	4.8e-10	270
Tbg972.8.2980	T. brucei gambiense	160	4.8e-10	270
TCSYLVIO_000186	T. cruzi (Sylvio, TcI)	156	1.7e-09	278
TcCLB.473111.10	T. cruzi (CL Brener, TcVI)	154	2.9e-09	278
Tc_MARK_9438	T. cruzi marinkellei	151	6.7e-09	278
TcCLB.509235.20	T. cruzi (CL Brener, TcVI)	151	6.8e-09	279
TcCLB.507853.10	T. cruzi (CL Brener, TcVI)	150	8.8e-09	278
LbrM.35.2750	L. braziliensis	144	1.7e-08	393
TCSYLVIO_002977	T. cruzi (Sylvio, TcI)	147	2e-08	279
TcCLB.511339.20	T. cruzi (CL Brener, TcVI)	145	3.5e-08	279
Tc_MARK_1648	T. cruzi marinkellei	145	3.5e-08	279
LdBPK_362670.1	L. donovani	146	6.8e-08	402
LinJ.36.2670	L. infantum	146	6.8e-08	402
LmjF.36.2540	L. major (Friedlin)	146	7.1e-08	402
LmxM.36.2540	L. mexicana	143	1.3e-07	402
TcIL3000_0_58430	T. congolense	138	2.1e-07	271
TcIL3000_0_51910	T. congolense	138	2.1e-07	271
LtaP23.1590	L. tarentolae	138	2.9e-07	302
LbrM.23.1420	L. braziliensis	134	3.5e-07	303
TvY486_0021400	T. vivax	136	3.7e-07	272
LmjF.23.1300	L. major (Friedlin)	137	3.9e-07	302
LdBPK_231560.1	L. donovani	136	5e-07	302
LinJ.23.1560	L. infantum	136	5e-07	302
LmxM.23.1300	L. mexicana	136	5e-07	302
Tb427.04.4080	T. brucei (Lister)	133	6e-07	246
Tb927.4.4080	T. brucei (TREU927)	133	6e-07	246
Tbg972.4.4210	T. brucei gambiense	133	6e-07	246
LtaP36.2600	L. tarentolae	135	1.2e-06	402
LbrM.31.0760	L. braziliensis	124	1e-05	284
LmjF.31.0590	L. major (Friedlin)	123	1.2e-05	274
LinJ.31.0620	L. infantum	120	2.8e-05	274
LmxM.30.0590	L. mexicana	120	2.8e-05	274
LtaP31.0610	L. tarentolae	119	3.2e-05	262
LdBPK_310620.1	L. donovani	118	4.7e-05	274
TcCLB.511895.69	T. cruzi (CL Brener, TcVI)	109	0.0004	247

## Sheet: ERG3-vs-tryps
Query	YLR056W	ERG3	C-5 sterol desaturase	365aa
BLASTP 2.0MP-WashU	BLOSUM62	TriTrypDB
Database: T. cruzi (CL Brener); T. cruzi (Sylvio); T. cruzi marinkellei, T. brucei (Lister); T. brucei (TREU927); T. brucei gambiense; T. congolense; T. vivax; L. braziliensis; L. donovani; L. infantum; L. major (Friedlin); L. mexicana; L. tarentolae
Best Hit	organism	Score	E-value	Length	Observations
LinJ.23.1560	L. infantum	496	8.2e-48	302	Score starts high
LdBPK_231560.1	L. donovani	493	1.7e-47	302
Tc_MARK_9438	T. cruzi marinkellei	493	1.7e-47	278	These genes are the putative ERG3 orthologs. There is only 1 putative ortholog in each species/genome, except for the hybrid T. cruzi genome (CL Brener) where there are two allelic variants of the hybrid diploid. The top T. cruzi hit is shown In bold
LmjF.23.1300	L. major (Friedlin)	490	3.5e-47	302
Tb427.08.3240	T. brucei (Lister)	489	4.5e-47	270
Tb927.8.3240	T. brucei (TREU927)	489	4.5e-47	270
Tbg972.8.2980	T. brucei gambiense	489	4.5e-47	270
TcCLB.473111.10	T. cruzi (CL Brener, TcVI)	487	7.3e-47	278
TvY486_0003830	T. vivax	464	1.5e-46	262
TCSYLVIO_000186	T. cruzi (Sylvio, TcI)	484	1.5e-46	278
LtaP23.1590	L. tarentolae	483	1.9e-46	302
TcCLB.507853.10	T. cruzi (CL Brener, TcVI)	481	3.2e-46	278
LmxM.23.1300	L. mexicana	480	4e-46	302
LbrM.23.1420	L. braziliensis	477	8.4e-46	303
TcIL3000_8_3280	T. congolense	474	1.8e-45	270	Score drops abruptly here
Tc_MARK_1648	T. cruzi marinkellei	189	2e-13	279
TcCLB.511339.20	T. cruzi (CL Brener, TcVI)	171	4.2e-11	279
TcCLB.509235.20	T. cruzi (CL Brener, TcVI)	171	4.2e-11	279
TCSYLVIO_002977	T. cruzi (Sylvio, TcI)	171	4.2e-11	279
TcIL3000_0_58430	T. congolense	170	4.6e-11	271
TcIL3000_0_51910	T. congolense	170	4.6e-11	271
Tb427.04.4080	T. brucei (Lister)	165	9e-11	246
Tb927.4.4080	T. brucei (TREU927)	165	9e-11	246
Tbg972.4.4210	T. brucei gambiense	165	9e-11	246
TvY486_0021400	T. vivax	163	3.5e-10	272
LbrM.31.0760	L. braziliensis	136	6.1e-07	284
LdBPK_310620.1	L. donovani	133	1.2e-06	274
LinJ.31.0620	L. infantum	133	1.2e-06	274
LtaP31.0610	L. tarentolae	129	3.1e-06	262
LmjF.31.0590	L. major (Friedlin)	129	3.6e-06	274
LmxM.30.0590	L. mexicana	127	6e-06	274
TcCLB.511895.69	T. cruzi (CL Brener, TcVI)	105	0.0015	247

## Sheet: TcSC5D-Esm-vs-fungi
Query	TcCLB.473111.10	TcSC5D	278aa	Current annotation: lathosterol oxidase, putative (C-5 sterol desaturase)
BLASTP 2.0MP-WashU	BLOSUM62	yeastgenome.org		Fungal BLAST
Database: Candida_albicans; Encephalitozoon cuniculi; Kluyveromyces lactis; Neurospora crassa; Saccharomyces cerevisiae; Schizosaccharomyces pombe; Ustilago maydis; Yarrowia lipolytica
Best Hit	organism	Score	E-value	Length	Observations
SPBC27B12.03c	S. pombe	192	4.6e-52	329	ERG32
YALI0D20878p	Y. lipolytica	188.5	5.2e-51	376
SPAC1687.16c	S. pombe	181.1	8.8e-49	300	ERG31
UM03593.1	U. maydis	179.3	3e-48	394
YLR056W	S. cerevisiae	176.5	2.1e-47	366	ERG3; C-5 sterol desaturase
XP_962923.1	N. crassa	171.2	8.1e-46	344
Orf19.767	C. albicans	169.8	1.8e-45	386
XP_455482.1	K. lactis	163.5	1.7e-43	353
XP_958250.1	N. crassa	111.7	6.6e-28	317	Score drops abruptly from here
UM05880.1	U. maydis	65.3	7.2e-12	313
XP_962240.1	N. crassa	63.8	2.1e-11	306
YALI0F11297p	Y. lipolytica	63.1	3.8e-11	309
XP_451890.1	K. lactis	62.4	7.3e-11	316
SPAC630.08c	S. pombe	59.3	7.6e-10	300	ERG25; C-4 methyl sterol oxidase
YGR060W	S. cerevisiae	59.3	8.5e-10	310	ERG25
Orf19.3732	C. albicans	57.9	2e-09	308
Orf19.5818	C. albicans	55.4	1.8e-08	342
SPBC887.15c	S. pombe	55	1.9e-08	293	SUR2; sphingosine hydroxylase
XP_452663.1	K. lactis	53.6	8.2e-08	339
YDR297W	S. cerevisiae	52.6	2e-07	350	SUR2
UM04029.1	U. maydis	44.1	4.1e-06	367
Orf19.4631	C. albicans	43.4	0.00013	321
UM01406.1	U. maydis	39.2	0.00018	377
YALI0E17347p	Y. lipolytica	41.7	0.0007	353
UM04181.1	U. maydis	41.7	0.00086	399
UM05070.1	U. maydis	38.5	0.0017	356
UM06469.1	U. maydis	40.3	0.0024	395
UM05619.1	U. maydis	36.7	0.0061	384

## Sheet: TcSC5D-NEsm-vs-fungi
Query	TcCLB.507853.10		278 aa	Current annotation: lathosterol oxidase, putative
BLASTP 2.0MP-WashU	BLOSUM62	yeastgenome.org		Fungal BLAST
Database: Candida_albicans; Encephalitozoon cuniculi; Kluyveromyces lactis; Neurospora crassa; Saccharomyces cerevisiae; Schizosaccharomyces pombe; Ustilago maydis; Yarrowia lipolytica
Best Hit	organism	Score	E-value	Length	Observations
SPBC27B12.03c	S. pombe	195.1	5.1e-53	329	ERG32
YALI0D20878p	Y. lipolytica	186	2.9e-50	376
SPAC1687.16c	S. pombe	178.6	4.8e-48	300	ERG31
UM03593.1	U. maydis	177.9	7.9e-48	394
YLR056W	S. cerevisiae	174.4	9.1e-47	366	ERG3
XP_962923.1	N. crassa	172.3	3.9e-46	344
Orf19.767	C. albicans	169.1	2.9e-45	386
XP_455482.1	K. lactis	164.9	6.6e-44	353
XP_958250.1	N. crassa	112.1	5.2e-28	317
UM05880.1	U. maydis	67	1.6e-12	313
YALI0F11297p	Y. lipolytica	62.8	5e-11	309
XP_451890.1	K. lactis	62.4	7.3e-11	316
SPAC630.08c	S. pombe	60.7	2.5e-10	300	ERG25
XP_962240.1	N. crassa	60	4.6e-10	306
Orf19.3732	C. albicans	57.9	2e-09	308
YGR060W	S. cerevisiae	57.9	2.5e-09	310	ERG25
XP_452663.1	K. lactis	56.5	9.7e-09	339
Orf19.5818	C. albicans	56.1	1e-08	342
SPBC887.15c	S. pombe	55.7	1.1e-08	293	SUR2
YDR297W	S. cerevisiae	53.6	8.8e-08	350	SUR2
Orf19.4631	C. albicans	44.1	7.7e-05	321
UM04029.1	U. maydis	40.6	7.5e-05	367
UM01406.1	U. maydis	38.9	0.00024	377
YALI0E17347p	Y. lipolytica	41.7	0.0007	353
UM04181.1	U. maydis	41.3	0.0011	399
UM06469.1	U. maydis	40.3	0.0024	395
UM05070.1	U. maydis	37.4	0.0046	356
UM05619.1	U. maydis	36.4	0.0078	384

## Sheet: TcSMO-like-vs-fungi
Query	TcCLB.509235.20	TcSMO-like	279 aa	Current annotation: C-5 sterol desaturase, putative
BLASTP 2.0MP-WashU	BLOSUM62	yeastgenome.org		Fungal BLAST
Database: Candida_albicans; Encephalitozoon cuniculi; Kluyveromyces lactis; Neurospora crassa; Saccharomyces cerevisiae; Schizosaccharomyces pombe; Ustilago maydis; Yarrowia lipolytica
Best Hit	organism	Score	E-value	Length	Observations
XP_962923.1	N. crassa	65.3	1e-11	344	Score starts low and decreases monotonically
XP_455482.1	K. lactis	65.3	1.1e-11	353
YLR056W	S. cerevisiae	65.3	1.2e-11	366	ERG3
Orf19.767	C. albicans	63.1	6e-11	386
YALI0F11297p	Y. lipolytica	61.4	1.6e-10	309
YALI0D20878p	Y. lipolytica	61.7	2.1e-10	376
YGR060W	S. cerevisiae	58.2	2e-09	310	ERG25
Orf19.4631	C. albicans	57.9	2.3e-09	321
XP_962240.1	N. crassa	57.9	2.5e-09	306
XP_451890.1	K. lactis	56.8	6.2e-09	316
SPBC887.15c	S. pombe	56.5	6.6e-09	293	SUR2
UM05880.1	U. maydis	55.7	1.4e-08	313
UM03593.1	U. maydis	55.7	2.3e-08	394
Orf19.3732	C. albicans	52.2	1.6e-07	308
SPAC1687.16c	S. pombe	51.9	2.4e-07	300	ERG31
SPBC27B12.03c	S. pombe	49.8	1.5e-06	329	ERG32
SPAC630.08c	S. pombe	45.2	3.8e-05	300	ERG25
UM06469.1	U. maydis	45.2	6.3e-05	395
UM01406.1	U. maydis	42	0.0006	377
XP_958250.1	N. crassa	31.8	0.00063	317
XP_957356.1	N. crassa	40.6	0.0026	496
UM04029.1	U. maydis	39.6	0.0036	367
XP_452663.1	K. lactis	38.5	0.0068	339
YDR297W	S. cerevisiae	38.5	0.0072	350	SUR2

## Sheet: LmSMO-vs-fungi
Query	LmjF.36.2540		402aa	Current annotation: C-4 sterol methyl oxidase, putative
BLASTP 2.0MP-WashU	BLOSUM62	yeastgenome.org		Fungal BLAST
Database: Candida_albicans; Encephalitozoon cuniculi; Kluyveromyces lactis; Neurospora crassa; Saccharomyces cerevisiae; Schizosaccharomyces pombe; Ustilago maydis; Yarrowia lipolytica
Best Hit	organism	Score	E-value	Length	Observations
SPAC630.08c	S. pombe	60.3	9.6e-10	300
XP_451890.1	K. lactis	56.8	4.1e-09	316
XP_962240.1	N. crassa	58.2	5e-09	306
YGR060W	S. cerevisiae	56.5	2.1e-08	310	ERG25
YALI0F11297p	Y. lipolytica	56.5	2.6e-08	309
UM06469.1	U. maydis	55.7	5.7e-08	395
UM05880.1	U. maydis	54	1.3e-07	313
YALI0E17347p	Y. lipolytica	39.9	4.1e-07	353
YDR297W	S. cerevisiae	39.2	0.00016	350	SUR2
XP_455482.1	K. lactis	38.1	0.001	353
XP_452663.1	K. lactis	38.9	0.0096	339
SPBC887.15c	S. pombe	30.8	0.03	293
XP_957356.1	N. crassa	29.7	0.031	496
XP_962923.1	N. crassa	35.3	0.12	344
YLR056W	S. cerevisiae	33.6	0.31	366	ERG3
SPBC27B12.03c	S. pombe	27.6	0.62	329

## Sheet: HsSC4MOL-vs-tryps
Query	SC4MOL	MSMO1	methylsterol monooxygenase 1 isoform 1 [Homo sapiens]					293aa
BLASTP 2.0MP-WashU	BLOSUM62	TriTrypDB
Database: T. cruzi (CL Brener); T. cruzi (Sylvio); T. cruzi marinkellei, T. brucei (Lister); T. brucei (TREU927); T. brucei gambiense; T. congolense; T. vivax; L. braziliensis; L. donovani; L. infantum; L. major (Friedlin); L. mexicana; L. tarentolae
Best Hit	organism	Score	E-value	Length	Observations
Tb427.08.3240	T. brucei (Lister)	183	3.3e-13	270
Tb927.8.3240	T. brucei (927)	183	3.3e-13	270
Tbg972.8.2980	T. brucei gambiense	183	3.3e-13	270
TcIL3000_8_3280	T. brucei congolense	180	9.6e-13	270
TcCLB.507853.10	T. cruzi (CL Brener, TcIII-like)	173	1e-11	278
Tc_MARK_9438	T. cruzi marinkellei	173	1e-11	278
LtaP36.2600	L. tarentolae	113	1.5e-11	402
TcCLB.473111.10	T. cruzi (CL Brener, TcII-like)	171	1.9e-11	278
TCSYLVIO_000186	T. cruzi (Sylvio, TcI)	171	1.9e-11	278
TvY486_0003830	T. vivax	166	5.5e-11	262
LbrM.35.2750	L. braziliensis	109	1.4e-10	393
LdBPK_362670.1	L. donovani	109	2.5e-10	402
LinJ.36.2670	L. infantum	109	2.5e-10	402
LmxM.36.2540	L. mexicana	109	4.9e-10	402
LmjF.36.2540	L. major (Friedlin)	109	5e-10	402
LmjF.23.1300	L. major (Friedlin)	156	1.9e-09	302
LdBPK_231560.1	L. donovani	153	4.4e-09	302
LinJ.23.1560	L. infantum	153	4.4e-09	302
LmxM.23.1300	L. mexicana	153	4.4e-09	302
LtaP23.1590	L. tarentolae	151	7.6e-09	302
LbrM.23.1420	L. braziliensis	147	2.3e-08	303
TcCLB.511339.20	T. cruzi (CL Brener, TcII-like)	140	1.2e-07	279
TcCLB.509235.20	T. cruzi (CL Brener, TcIII-like)	140	1.2e-07	279
TCSYLVIO_002977	T. cruzi (Sylvio, TcI)	139	1.6e-07	279
Tb427.04.4080	T. brucei (Lister)	137	1.7e-07	246
Tb927.4.4080	T. brucei (927)	137	1.7e-07	246
Tbg972.4.4210	T. brucei gambiense	137	1.7e-07	246
Tc_MARK_1648	T. cruzi marinkellei	136	3.5e-07	279
TvY486_0021400	T. vivax	135	4.3e-07	272
TcIL3000_0_58430	T. brucei congolense	129	2.2e-06	271
TcIL3000_0_51910	T. brucei congolense	129	2.2e-06	271
LtaP31.0610	L. tarentolae	121	1.7e-05	262
LmjF.31.0590	L. major (Friedlin)	121	1.9e-05	274
LmxM.30.0590	L. mexicana	121	1.9e-05	274
LinJ.31.0620	L. infantum	115	9.4e-05	274
LbrM.31.0760	L. braziliensis	113	0.00017	284
LdBPK_310620.1	L. donovani	112	0.00021	274
TcCLB.511895.69	T. cruzi (CL Brener, TcIII-like)	90	0.054	247
LbrM.32.0300	L. braziliensis	62	0.92

## Sheet: At-SMO1-vs-tryps
Query	At-SMO1	SMO11_ARATH	methylsterol monooxygenase 1 isoform 1 [Arabidopsis thaliana]			293aa
BLASTP 2.0MP-WashU	BLOSUM62	TriTrypDB
Database: T. cruzi (CL Brener); T. cruzi (Sylvio); T. cruzi marinkellei, T. brucei (Lister); T. brucei (TREU927); T. brucei gambiense; T. congolense; T. vivax; L. braziliensis; L. donovani; L. infantum; L. major (Friedlin); L. mexicana; L. tarentolae
Best Hit	organism	Score	E-value	Length	Observations
LbrM.35.2750	L. braziliensis	94	1.2e-05	393	Score starts low and decreases monotonically
LtaP36.2600	L. tarentolae	94	2e-05	402
TcIL3000_8_3280	T. congolense	116	7.1e-05	270
TvY486_0003830	T. vivax	115	8.7e-05	262
Tc_MARK_9438	T. cruzi marinkellei	114	0.00013	278
Tb427.08.3240	T. brucei (Lister)	110	0.00035	270
Tb927.8.3240	T. brucei (927)	110	0.00035	270
Tbg972.8.2980	T. brucei gambiense	110	0.00035	270
LdBPK_362670.1	L. donovani	112	0.00044	402
LinJ.36.2670	L. infantum	112	0.00044	402
TcCLB.473111.10	T. cruzi (CL Brener TcII-like)	106	0.0011	278
TcCLB.507853.10	T. cruzi (CL Brener TcIII-like)	106	0.0011	278
TCSYLVIO_000186	T. cruzi (Sylvio, TcI)	106	0.0011	278
LmxM.30.0590	L. mexicana	104	0.0018	274
Tb427.04.4080	T. brucei (Lister)	103	0.0018	246
Tb927.4.4080	T. brucei (927)	103	0.0018	246
Tbg972.4.4210	T. brucei gambiense	103	0.0018	246
LmxM.36.2540	L. mexicana	103	0.0045	402
LtaP31.0610	L. tarentolae	100	0.0046	262
LmjF.36.2540	L. major (Friedlin)	102	0.0058	402
LbrM.23.1420	L. braziliensis	100	0.0061	303
LinJ.31.0620	L. infantum	97	0.011	274
LbrM.31.0760	L. braziliensis	96	0.015	284
LmjF.23.1300	L. major (Friedlin)	96	0.017	302
LdBPK_310620.1	L. donovani	94	0.024	274
LdBPK_231560.1	L. donovani	94	0.028	302
LinJ.23.1560	L. infantum	94	0.028	302
LmxM.23.1300	L. mexicana	94	0.028	302
LtaP23.1590	L. tarentolae	92	0.047	302
LmjF.31.0590	L. major (Friedlin)	91	0.051	274
TcCLB.511339.20	T. cruzi (CL Brener TcII-like)	87	0.14	279
Tc_MARK_1648	T. cruzi marinkellei	86	0.18	279
TcCLB.509235.20	T. cruzi (CL Brener TcIII-like)	84	0.29	279
TCSYLVIO_002977	T. cruzi (Sylvio, TcI)	84	0.29	279
TcIL3000_10_13700	T. congolense	79	0.38	174
TcIL3000_0_46220	T. congolense	75	0.9	221
TcIL3000_0_51910	T. congolense	76	0.92	271
TvY486_0705780	T. vivax	62	0.9992	99
TcIL3000_0_58430	T. congolense	72	0.9993	271

## Sheet: At-SMO2-vs-tryps
Query	At-SMO2	SMO21_ARATH	methylsterol monooxygenase 2 isoform 1 [Arabidopsis thaliana]			293aa
BLASTP 2.0MP-WashU	BLOSUM62	TriTrypDB
Database: T. cruzi (CL Brener); T. cruzi (Sylvio); T. cruzi marinkellei, T. brucei (Lister); T. brucei (TREU927); T. brucei gambiense; T. congolense; T. vivax; L. braziliensis; L. donovani; L. infantum; L. major (Friedlin); L. mexicana; L. tarentolae
Best Hit	organism	Score	E-value	Length	Observations
LbrM.31.0760	L. braziliensis	135	4e-07		Score starts moderately low and decreases monotonically
Tc_MARK_1648	T. cruzi marinkellei	131	1.1e-06
TcCLB.509235.20	T. cruzi (CL Brener, TcIII-like)	128	2.5e-06
TCSYLVIO_000186	T. cruzi (Sylvio, TcI)	126	4.3e-06
TcCLB.511339.20	T. cruzi (CL Brener, TcII-like)	126	4.3e-06
TvY486_0021400	T. vivax	124	6.8e-06
TcCLB.473111.10	T. cruzi (CL Brener, TcII-like)	122	1.2e-05
TcCLB.507853.10	T. cruzi (CL Brener, TcIII-like)	122	1.2e-05
TCSYLVIO_002977	T. cruzi (Sylvio, TcI)	121	1.6e-05
LmxM.30.0590	L. mexicana	120	2.1e-05
Tb427.04.4080	T. brucei (Lister)	118	2.7e-05
Tb927.4.4080	T. brucei (927)	118	2.7e-05
Tbg972.4.4210	T. brucei gambiense	118	2.7e-05
LdBPK_310620.1	L. donovani	119	2.7e-05
LinJ.31.0620	L. infantum	119	2.7e-05
Tc_MARK_9438	T. cruzi marinkellei	119	2.8e-05
LtaP31.0610	L. tarentolae	118	3.2e-05
TvY486_0003830	T. vivax	116	5.4e-05
LmjF.31.0590	L. major (Friedlin)	115	7.9e-05
Tb427.08.3240	T. brucei (Lister)	113	0.00013
Tb927.8.3240	T. brucei (927)	113	0.00013
Tbg972.8.2980	T. brucei gambiense	113	0.00013
TcIL3000_0_58430	T. congolense	113	0.00013
TcIL3000_0_51910	T. congolense	113	0.00013
TcIL3000_8_3280	T. congolense	112	0.00017
LtaP36.2600	L. tarentolae	106	0.0018
LdBPK_362670.1	L. donovani	99	0.0027
LinJ.36.2670	L. infantum	99	0.0027
LmjF.23.1300	L. major (Friedlin)	102	0.003
LmxM.23.1300	L. mexicana	101	0.0039
LmjF.36.2540	L. major (Friedlin)	101	0.0041
LdBPK_231560.1	L. donovani	100	0.0051
LinJ.23.1560	L. infantum	100	0.0051
LbrM.23.1420	L. braziliensis	100	0.0051
LtaP23.1590	L. tarentolae	98	0.0086
LmxM.36.2540	L. mexicana	99	0.011
TvY486_1107760	T. vivax	92	0.012
LbrM.35.2750	L. braziliensis	94	0.036
TcCLB.511895.69	T. cruzi (CL Brener, TcIII-like)	89	0.061

[truncated: 1 more sheets: SUR2-vs-tryps]
