# Supplementary material for: Genetic Profiling of the Isoprenoid and Sterol Biosynthesis Pathway Genes of Trypanosoma cruzi
Source: PLoS One. 2014 May 14;9(5):e96762. doi: 10.1371/journal.pone.0096762 (PMC4020770; doi:10.1371/journal.pone.0096762)
Supplement: Table S2 — List of nucleotide changes (SNPs, fixed differences) identified for each gene analyzed. The excel file contains one spreadsheet per gene with information on the location of each SNP relative to the start codon, the PolyPhred score for the SNP, and the character state of the SNP in each strain/lineage. (XLS) [file pone.0096762.s004.xls]

## Sheet: TcACAT
Hypothetical protein
Tc00.1047053511003.60
Lineage	Strain	SNP position (relative to CDS start)	Gen position	Gen position	Gen position	Gen position	Gen position	Gen position	Gen position	Gen position	Gen position	Gen position	Gen position	Gen position	Gen position	Gen position	Gen position	Gen position	Gen position	Gen position	Gen position	Gen position	Gen position	Gen position	Gen position	Gen position	Gen position	Gen position	Gen position	Gen position	Gen position	Gen position	Gen position	Gen position	Gen position	Gen position	Gen position	Gen position	Gen position	Gen position	Gen position	Gen position	Gen position	Gen position	Gen position	Gen position	Gen position	Gen position	Gen position
		27	47	72	111	139	234	351	366	372	379	381	402	466	467	487	528	587	588	613	633	641	667	717	741	747	778	791	825	834	873	889	900	915	924	927	960	975	996	1014	1020	1032	1059	1071	1107	1113	1119	1125	1164
I	Sylvio X10 cl1	G	C	A	A	C	C	C	C	C	A	G	T	A	G	C	G	A	T	A	C	A	G	A	T	T	T	T	C	C	C	G	A	G	G	C	T	A	C	G	G	C	T	G	T	C	A	C	T
	Dm28	G	C	A	G	C	C	C	C	C	A	G	T	A	G	C	G	A	T	A	C	A	G	A	T	T	T	T	C	C	C	G	A	G	G	C	T	A	C	G	G	C	T	G	T	C	A	C	C
II	MAS1 cl1		C	T	G	C	T	C/T	C	C	A	G	T	A/G	G	T	G	G	T	G	T	A/G	A	A	T	C	T	T	C	C	C	A	A	C	A	C	C	A	T	G	G	C	C	G	C/T	T	A	C
	TU18 cl93	G	C	T	G	C	T	C/T	C	C	A	G	T	A/G	G	T	G	G	T	G	T	A/G	A	A	T	C	T	T	C	C	C	A	A	C	A	C	C	A	T	G	G	C	C	G	C/T	T	A	C	T
	IVV cl4	G	C	T	G	C	T	C/T	C	C	A	G	T	A/G	G	T	G	G	T	G	T	A/G	A	A	T	C	T	T	C	C	C	A	A	C	A	C	C	A	T	G	G	C	C	G	C/T	T	A	C	T
III	M6241 cl6	A	C	C	G	G	C	C	C	C	G	T	T	A	G	C	A/G	A	T	G	T	A	G	A	T	T	T	C/T	C	C	C	A	G	C	A	T	C	A	T	G	A	T	C	G	T	T	A	C	T
	M5631 cl5	A	C	C	G	G	C	C	C	C	A	G	T	A	G	C	G	A	T	G	T	A	G	A	T	T	T	T	C	C	T	A	G	C	A	T	C	A	T	G	A	T	C	G	T	T	A	C
	X109/2	A	C	C	G	G	C	C	C	A/C	G	T	T	A	A	C	G	A	C	G	T	A	G	A	T	T	T	T	C	C	C	A	G	C	A	C	C	A	T	G	A	T	C	G	T	T	G	C	T
IV	CanIII cl1	G	C	C	G	C	C	C	C	C	A	G	T	A	G	C	G	A	T	G	T	A	G	G	T	T	C	T	A	T	C	A	A	C	G	C	C	G	T	A	G	C	C	G	T	T	A	C	T
	Dog Theis	G	G	C	G	C	C	C	T	C	A	G	T	A	G	C	G	A	T	G	T	A	G	A	T	T	T	T	C	C	C	A	G	C	A	T	C	A	T	G	G	C	C	G	T	T	A	C	T
	92122102R	G	G	C	G	C	C	C	T	C	A	G	T	A	G	C	G	A	T	G	T	A	G	A	T	T	T	T	C	C	C	A	G	C	A	T	C	A	T	G	G	C	C	G	T	T	A	C	T
V	Sc43 cl9	A/G	C	C/T	G	C/G	C/T	C/T	C	C	A/G	G/T	T	A/G	A/G	C/T	G	A/G	T	G	T	A/G	A/G	A	T	C/T	T	C/T	C	C	C	A	A/G	C	A	C	C	A	T	G	A/G	C/T	C	G	C	T	A	C
	MN cl2	A/G	C	C/T	G	C/G	C/T	C/T	C	C	A/G	G/T	T	A/G	A/G	C/T	G	A/G	T	G	T	A/G	A/G	A	T	C/T	T	C/T	C	C	C	A	A/G	C	A	C	C	A	T	G	A/G	C/T	C	G	C	T	A	C	T
VI	Tulahuen cl2	A/G	C	C/T	G	C/G	C/T	C/T	C	C	A/G	G/T	C/T	A/G	G	C/T	G	A/G	C/T	G	T	A/G	A/G	A	C/T	C/T	T	C/T	C	C	C	A	A/G	C	A	C/T	C	A	T	G	A/G	C/T	C	A/G	C/T	T	A	C/T	T
	CL Brener	A/G	C	C/T	G	C/G	C/T	C/T	C	C	A/G	G/T	C/T	A/G	G	C/T	G	A/G	C/T	G	T	A/G	A/G	A	C/T	C/T	T	C/T	C	C	C	A	A/G	C	A	C/T	C	A	T	G	A/G	C/T	C	A/G	C/T	T	A	C/T	T
	P63 cl1		C	C/T	G	C/G	C/T	C/T	C	C	A/G	G/T	C/T	A/G	G	C/T	G	A/G	C/T	G	T	A/G	A/G	A	C/T	C/T	T	C/T	C	C	C	A	A/G	C	A	C/T	C	A	T	G	A/G	C/T	C	A/G	C/T	T	A	C/T
Polyphred SNP probability		70		97	94	99	99	99	99	98	99	98	99	99	99	99	95	97	99	98	95	96	99	89	75	99	92	99	98	88	98	98	99	98	98	99	98	98	98	98	99	99	94	98	99	97	98	95

## Sheet: TcHMGS
Hypothetical protein, conserved
Tc00.1047053511903.40
Lineage	Strain	SNP position (relative to CDS start)	Gen position	Gen position	Gen position	Gen position	Gen position	Gen position	Gen position	Gen position	Gen position	Gen position	Gen position	Gen position	Gen position	Gen position	Gen position	Gen position	Gen position	Gen position	Gen position	Gen position	Gen position	Gen position	Gen position	Gen position	Gen position	Gen position	Gen position	Gen position	Gen position	Gen position	Gen position	Gen position	Gen position	Gen position	Gen position	Gen position	Gen position	Gen position	Gen position	Gen position	Gen position	Gen position	Gen position	Gen position
		45	63	99	138	165	186	231	232	348	354	360	387	399	402	535	546	573	579	603	738	816	858	859	915	921	933	959	963	970	975	999	1044	1079	1113	1149	1233	1257	1284	1320	1329	1348	1386	1395	1403	1437
I	Sylvio X10 cl1	G	C	A	T	T	C	C	A	A	T	G	C	A	T	T	G	T	T	T	T	C	T	T	A	C	C	C	A	A	T	G	C	C	A	T	C	A	G	A	A	A	G	T	A
	Dm28	G	C	A	T	T	C/T	C	A	A	T	G	C	A	T	T	G	T	T	T	T	C	T	T	A	C	C	C	A	A	T	G	C	C	A	T	C	A	G	A	A	A	G	T	A
II	MAS1 cl1															C	G	T	C	C	N	T	C	T	G	C	C	C	A	G	C	A	C	C	A	C	A	A	C	A	G	C	G	C	G
	TU18 cl93	G	C	A	T	C	C	T	A	A	C	G	C	G	T	C	G	T	C	C	T	T	C	T	G	C	C/G	C	A	G	T	A	A/C	C	A	C	A	A	C	A	G	C	G	C	G
	IVV cl4	G	C	A	T	C	C	T	A	A	C	G	C	G	T	C	G	T	C	C	T	T	C	T	G	C	C/G	C	A	G	T	A	A/C	C	A	C	A	A	C	A	G	C	G	C	G
III	M6241 cl6		C/T	A	T	C	C	T	A	G	T	G	T	A	T	T	G	T	T	T	C	C	C	C	G	C	C	C	A	A	T	G	C	C	A	C	C	A	G	A	A	C	G	T	A
	M5631 cl5									G	C	N	N	N	N	N	N	N	N	N	N	C	C	C	G	C	C	C	A	A	T	G	C	C	A	C	C	A	G	A	A	C	G	T	A
	X109/2	G	C	A	T	C	C	T	A	G	C	G	C	A	A	T	G	T	T	T	T	C	C	C	G	C	C	C	A	A	T	G	C	C	A	C	C	A	G	A	A	C	G	T	A	C
IV	CanIII cl1	A	C	G	T	C	C	T	A	A	C	T	T	A	T	T	G	C	T	T	T	C	C	T	G	C	C	A	A	A	T	G	C	C/T	G	C	C	G	G	C	A	C	A	T	A	T
	Dog Theis	A	C	A	T	C	C	T	G	A	C	G	C	A	T	T	G	T	T	T	T	C	C	T	G	T	C	C	G	A	T	G	C	C	A	C	C	A	G	A	A	C	G	T	A	T
	92122102R	A	C	A	T	C	C	T	G	A	C	G	C	A	T	T	G	T	T	T	T	C	C	T	G	T	C	C	G	A	T	G	C	C	A	C	C	A	G	A	A	C	G	T	A
V	Sc43 cl9					C	C	T	A	A/G	C	G	C	A/G	A/T	C/T	G	T	C/T	C/T	N	C/T	C	C/T	G	C	C/G	C	A	A/G	T	A/G	A/C	C	A	C	A/C	A	C/G	A	A/G	C	G	C	G
	MN cl2		C	A	T	C	C	T	A	A/G	C	G	C	A/G	A/T	C/T	G	T	C/T	C/T	N	C/T	C	C/T	G	C	C/G	C	A	A/G	T	A/G	A/C	C	A	C	A/C	A	C/G	A	A/G	C	G	C	G
VI	Tulahuen cl2	G	C	A	C/T	C	C	T	A	A/G	C	G	C	A/G	A/T	C/T	G/T	T	C/T	C/T	N	C/T	C	C/T	G	C	C	C	A	A/G	T	A/G	C	C	A	C	A/C	A	C/G	A	A/G	C	G
	CL Brener		C	A	C/T	C	C	T	A	A/G	C	G	C	A/G	A/T	C/T	G/T	T	C/T	C/T	T	C/T	C	C/T	G	C	C	C	A	A/G	T	A/G	C	C	A	C	A/C	A	C/G	A	A/G	C	G	C/T	A/G
	P63 cl1																					C/T	C	C/T	G	C	C	C	A	A/G	T	A/G	C	C	A	C	A/C	A	C/G	A	A/G	C	G	C/T	A/G
Polyphred SNP probability		94	96	97	98	98	97	99	98	99	98	98	99	99	99	99	99	98	99	89		99	99	99	98	99	99	98	99	99	98	99	99	99	98	98	98	98	99	97	97	98	83	98	97

## Sheet: TcHMGR
3-hydroxy-3-methylglutaryl-CoA reductase, putative
Tc00.1047053509167.20
Lineage	Strain	SNP position (relative to CDS start)
		78	96	98	216	240	273	311	401	405	480	492	552	666	669	732	819	861	873	888	891	933	939	966	967	999	1017	1062	1093	1094	1119	1158	1177	1185	1257
I	Sylvio X10 cl1	G	T	A	C/T	C	C	G	T	T	C	A	A	A	A	C	G	C	C/T	C	C	G	T	C	A	A	G	G	G	T	G	C	C	T	T
	Dm28	G	T	A	N	N	N	N	N	N	N	N	N	A	A	C	G	C	T	C	C	G	T	C	A	A	G	G	G	T	G
II	MAS1 cl1	G	T	C	T	G	T	A	A	T	T	G	G	A	G	T	A	C	T	C	C	G	C	T	A	G	G	A/G	G	T	C	C	A	T	C
	TU18 cl93	G	T	C	T	G	T	A	A	T	T	G	G	A	G	T	A	C	T	C	C	G	C	T	A	G	G	G	G	T	C	C	A/C	T	C
	IVV cl4	G	T	C	T	G	T	A	A	T	T	G	G	A	G	T	A	C	T	C	C	G	C	T	A	G	G	G	G	T	C	C	C	T
III	M6241 cl6	A	T	C	T	C	C	G	A	C/T	C	A	A	A	A	C	G	A	T	C	C	T	T	T	A	A	T	G	C/G	T	G	C	C	T	T
	M5631 cl5	A	T	C	T	C	C	G	A	C	C	A	A	A	A	C	G	A	T	C	C	T	T	C/T	A	A	T	G	G	C	G	C	C	T	T
	X109/2	A	T	C	T	C	C	G	A	T	C	A	A	A	A	C	G	A	T	A/C	C	T	T	T	A	A	T	G	G	T	G	C	C	T	T
IV	CanIII cl1	G	T	C	T	C	C	G	A	T	C	A	A	G	A	C	G	C	T	C	C	G	T	T	A	A	G	G	G	T	G	C	C	T	T
	Dog Theis	G	C	C	T	C	C	G	A	T	C	A	A	A	A	C	G	C	T	C	T	G	T	T	A	A	G	G	G	T	G	C	C	C	T
	92122102R	G	C	C	T	C	C	G	A	T	C	A	A	A	A	C	G	C	T	C	T	G	T	T	A	A	G	G	G	T	G	C	C	C	T
V	Sc43 cl9	A/G	T	C	T	C/G	C/T	A/G	A	T	C/T	A/G	A/G	A	A/G	C/T	A/G	A/C	T	C	C	G/T	C/T	T	A	A/G	G/T	G	G	T	C/G	C	C	T	C/T
	MN cl2				T	C/G	C/T	A/G	A	T	C/T	A/G	A/G	A	A/G	C/T	A/G	A/C	T	C	C	G/T	C/T	T	A	A/G	G/T	G	G	T	C/G
VI	Tulahuen cl2	A/G	T	C	T	C/G	C/T	A/G	A	T	C/T	A/G	A/G	A	A/G	C/T	A/G	A/C	T	A/C	C	G/T	C/T	T	A/C	A/G	G/T	G	G	T	C/G	C/G	A/C	T	C/T
	CL Brener	A/G	T	C	T	C/G	C/T	A/G	A	T	C/T	A/G	A/G	A	A/G	C/T	A/G	A/C	T	A/C	C	G/T	C/T	T	A/C	A/G	G/T	G	G	T	C/G	C/G	A/C	T	C/T
	P63 cl1	A/G	T	C	T	C/G	C/T	A/G	A	T	C/T	A/G	A/G	A	A/G	C/T	A/G	A/C	T	A/C	C	G/T	C/T	T	A/C	A/G	G/T	G	G	T	C/G	C	A/C	T
Polyphred SNP probability		96		91	99	98	90	72	82	91	96	84	83	96	99	99	99	99	94	98	98	99	99	99	97	99	99	99	89	92	98	78	97	93	95

## Sheet: TcMK
Mevalonate kinase, putative
Tc00.1047053436521.9
Lineage	Strain	SNP position (relative to CDS start)	Gen position	Gen position	Gen position	Gen position	Gen position	Gen position	Gen position	Gen position	Gen position	Gen position	Gen position	Gen position	Gen position	Gen position	Gen position	Gen position	Gen position	Gen position	Gen position	Gen position	Gen position	Gen position	Gen position	Gen position	Gen position	Gen position	Gen position	Gen position	Gen position	Gen position	Gen position	Gen position	Gen position	Gen position	Gen position	Gen position	Gen position	Gen position	Gen position	Gen position	Gen position	Gen position	Gen position	Gen position	Gen position	Gen position	Gen position
		-40	-33	-24	-20	-19	-6	-1	14	85	111	177	186	189	195	198	228	240	285	433	447	453	459	486	492	509	512	530	555	621	630	662	670	678	681	714	715	724	774	783	786	798	804	828	831	860	864	879	904
I	Sylvio X10 cl1																			G	C	C	G	T	C/T	T	A	G	G	G	A	G	A	C	A	T	T	A	G	G	G	T	C	T	T	G	T	G	A
	Dm28																			G	C	C	G	T	C/T	T	A	G	G	G	A	G	A	C	A	T	T	A	G	G	G	T	C	T	T	G	T	G	A
II	MAS1 cl1	C/T	A	C	A/G	C/G	G	C	T	T	C	C	T	C/T	T	C	T	C	G	C/G	A/C	G	G	T	C	T	A	G	G	G	A	A	A	C/T	G	C	G	G	G	A	G	C	G	C	T	G	T	G	A
	TU18 cl93	C/T	A/T	C	A/G	C/G	G	C	T	T	C	C	C/T	T	A/T	C	T	C	G	C/G	A	G	G	C/T	C	T	A	G	G	G	A	A	A	C/T	G	C	G	G	G	A	G
	IVV cl4	C	A	C	A/G	C/G	G	C	T	T	C	C	C/T	T	A/T	C	T	C	G	C/G	A	G	G	C/T	C	T	A	G	G	G	A	A	A	C/T	G	C	G	G	G	A	G	C	T	C	T	G	T	G	A
III	M6241 cl6	C	A	A	A	G	G	G	T	T	G	C	T	T	T	G	T	C	G	G	C	C	G	T	C	T	A	G	G	G	A	A	A	C	A	T	T	A	G	A	G	T	C	T	C	G	T	G	A
	M5631 cl5	C	A	A	A	G	G	G	T	C	G	C	T	T	T	G	T	C	G	G	C	C	G	T	C	T	A	G	G	G	A	A	A	C	A	T	T	A	T	A	G	T	C	T	T	G	C	G	A
	X109/2	C	A	A	A	G	G	G	T	C	G	C	T	T	T	G	A/T	C	G	G	C	C	G	T	C	T	A	C	G	G	A/G	A	A	C	A	T	T	A	T	A	G	T	C	T	T	G	T	G	G
IV	CanIII cl1	C	A	A	A	G	G	G	T	T	G	C	T	T	T	G	T	C	G	G	C	C	G	T	C	T	G	G	G	G	A	A	G	C	G	T	T	A	G	A	G	T	C	T	T	G	T	A	A
	Dog Theis	C	A	A	A	G	G	G	T	T	G	C/T	T	T	T	C	T	C	A/G	G	C	G	A/G	T	C	C	A	C	C	A	A	A	G	C	G	T	T	A	G	A	A	T	C	T	T	G	T	G	A
	92122102R	C	A	A	A	G	G	G	T	T	G	C/T	T	T	T	C	T	C	G	G	C	G	G	T	C	C	A	C	C	A	A	A	G	C	G	T	T	A	G	A	A	T	C	T	T	G	T	G	A
V	Sc43 cl9	C/T	A/T	C	A	G	G/T	C	T	T	C	C	C/T	T	A	C	T	C	G	C/G	A/C	C/G	G	C/T	C	T	A	C/G	G	G	A	A	A	C	A/G	C/T	G/T	A/G	G/T	A	G	C/T	C/T	C/T	T	C/G	T	G	A/G
	MN cl2			C	A	G	G/T	C	T	T	C	C	C/T	T	A	C	T	C	G	C/G	A/C	C/G	G	C/T	C	T	A	C/G	G	G	A	A	A	C	A/G	C/T	G/T	A/G	G/T	A	G	C/T	C/T	C/T	T	C/G	T	G	A/G
VI	Tulahuen cl2	C	A	C	A	C	G	C	C/T	T	C	C	C/T	T	A/T	C	T	C/T	G	G	A/C	C/G	G	T	C	T	A	C/G	G	G	A	A	A	C/T	A/G	C/T	G/T	A/G	G/T	A	G	C/T	C/T	C/T	T	G	T	G	A
	CL Brener	C	A	C	A	C	G	C	C/T	T	C	C	C/T	T	A/T	C	T	C/T	G	G	A/C	C/G	G	T	C	T	A	C/G	G	G	A	A	A	C/T	A/G	C/T	G/T	A/G	G/T	A	G	C/T	C/T	C/T	T	G	T	G	A
	P63 cl1			C	A	C	G	C	C/T	T	C	C	C/T	T	A/T	C	T	C/T	G	G	A	G	G	T	C	T	A	G	G	G	A	A	A	C/T	A/G	C/T	G/T	A/G	G/T	A	G
Polyphred SNP probability		87	88	95		97	71	93	98		98	89	99	80	98	98	82	99	98	97	99	98	99	89	97	98	97	98	98	96	88	98	97	97	99	99	98	99	99	98	98	99	99	99	91	98	98	92
[truncated: 2 more columns]

## Sheet: TcPMK
Phosphomevalonate kinase-like protein, putative
Tc00.1047053508277.140
Lineage	Strain	SNP position (relative to CDS start)	Gen position	Gen position	Gen position	Gen position	Gen position	Gen position	Gen position	Gen position	Gen position	Gen position	Gen position	Gen position	Gen position	Gen position	Gen position	Gen position	Gen position	Gen position	Gen position	Gen position	Gen position	Gen position	Gen position	Gen position	Gen position	Gen position	Gen position	Gen position	Gen position	Gen position	Gen position	Gen position	Gen position	Gen position	Gen position	Gen position	Gen position	Gen position	Gen position	Gen position	Gen position	Gen position	Gen position	Gen position	Gen position	Gen position	Gen position
		79	137	143	147	161	162	167	183	197	238	246	248	260	271	279	319	326	375	407	414	423	438	447	452	453	466	486	489	498	542	560	571	574	584	586	587	597	602	603	608	619	640	642	678	696	733	774	783
I	Sylvio X10 cl1	G	C	G	T	G	G	G	G	A	C	C	C	C	A	C	A	G	C	C	A	T	A	T	C	A	G	A	T	T	T	C	A	G	C	G	C	C	A	A	C	A	G	A	T	G	A	G	A
	Dm28	A	C	G	T	G	G	G	G	A	C	C	C	C	A	C	A	G	C	C	A	T	A	T	C	A	G	A	T	C	T	C	A	G	C	G	C	C	A	A	C	A	G	A	T	G	A	G	A
II	MAS1 cl1	G	C	G	C	A	G	G	G	A	C	C	C	C	C	C	A	A	T	C	A	C	G	T	C	G	G	A	A	C	T	G	C	G	C	A	C	C	C	T	C	A	G	A/G	C	A	C	G	G
	TU18 cl93	G	C	G	C	A	G	G	G	A	C	C	C	C	C	C	A	A	T	C	A	C	G	T	C	G	G	A	A	C	T	G	C	G	C	A	C	C	C	T	C	A	G	A	C	A	C	G	G
	IVV cl4	G	C	G	C	A	G	G	G	A	C	C	C	C	C	C	A	A	C/T	A/C	A	C	G	T	C	G	G	A	A	C	T	G	C	G	C	A	C	C	C	T	C	A	G	A/G	C	A	C	G	G
III	M6241 cl6	G	A	G	T	A	G	G	G	A	C	T	G	C	C	C	A	A	C	C	A	T	A	C	T	A	G	C	A	C	C	C	A	A	A	G	C	A	C	T	C	A	G	A	T	G	A	G	A
	M5631 cl5	G	C	G	T	A	A	G	G	G	C	T	G	C	C	C	A	A	C	C	G	T	A	T	T	A	G	C	A	C	C	C	A	A	A	G	C	A	C	T	C	A	G	A	T	G	A	G	A
	X109/2	G	A	G	T	A	G	G	G	A	A	C	G	T	C	C	A	A	C	C	A	T	A	T	C	A	G	C	A	C	C	C	A	A	A	G	C	A	C	T	C	A	G	A	T	G	A	G	A
IV	CanIII cl1	G	C	G	T	A	G	T	A	A	C	C	C	C	C	C	A	A	C	C	A	T	A	T	C	A	A	A	A	C	T	C	A	G	C	A	C	C	C	T	C	A	G	G	T	G	A	G	A
	Dog Theis	G	C	A	T	A	G	G	A	A	C	C	C	C	C	T	G	A	C	C	A	T	A	T	C	A	A	A	A	C	T	C	A	G	C	G	G	C	C	T	T	G	T	A	T	G	A	A	G
	92122102R	G	C	G	T	A	G	G	A	A	C	C	C	C	C	T	G	A	C	C	A	T	A	T	C	A	A	A	A	C	T	C	A	G	C	G	G	C	C	T	T	G	G	A	T	G	A	A	G
V	Sc43 cl9	G	A/C	G	C/T	A	G	G	G	A	A/C	C	C/G	C/T	C	C	A	A	C	C	A	C/T	A/G	T	C	A/G	G	A/C	A	C	C/T	C/G	A/C	A/G	A/C	A/G	C	A/C	C	T	C	A	G	A/G	C/T	A/G	A/C	G	A/G
	MN cl2	G	A/C	G	C/T	A	G	G	G	A	A/C	C	C/G	C/T	C	C	A	A	C	C	A	C/T	A/G	T	C	A/G	G	A/C	A	C	C/T	C/G	A/C	A/G	A/C	A/G	C	A/C	C	T	C	A	G	A/G	C/T	A/G	A/C	G	A/G
VI	Tulahuen cl2	G	A/C	G	C/T	A	G	G	G	A	A/C	C	C/G	C/T	C	C	A	A	C/T	C	A	C/T	A/G	T	C	A/G	G	A/C	A	C	C/T	C/G	A/C	A/G	A/C	A/G	C	A/C	C	T	C	A	G	A	C/T	A/G	A/C	G	A/G
	CL Brener	G	A/C	G	C/T	A	G	G	G	A	A/C	C	C/G	C/T	C	C	A	A	C/T	C	A	C/T	A/G	T	C	A/G	G	A/C	A	C	C/T	C/G	A/C	A/G	A/C	A/G	C	A/C	C	T	C	A	G	A	C/T	A/G	A/C	G	A/G
	P63 cl1											C	C/G	C/T	C	C	A	A	T	C	A	C	A/G	T	C	A/G	G	A/C	A	C	C/T	C/G	A/C	A/G	A/C	A/G	C	A/C	C	T	C	A	G	A	N	A	C	G	A/G
Polyphred SNP probability		97	99	96	99	99	98	98	98	98	99	98	99	99	98	98	99	95	99	94	98	99	99	98	98	99	98	99	99	98	99	99	99	99	99	98	98	99	98	98	98	99	96	99	73	98	99	97	99
[truncated: 21 more columns]

## Sheet: TcMVD
Diphosphomevalonate decarboxylase, putative
Tc00.1047053507993.330
Lineage	Strain	SNP position (relative to CDS start)
		63	98	189	193	243	249	267	270	285	288	294	348	399	447	451	462	466	468	480	498	513	516	568	578	582	588	606	653	663	699	711	715	737	768	774	789	833	852	882	915	921	928	934	964	996	1008	1015	1034
I	Sylvio X10 cl1	G	C	C	C	A	C	T	T	C	A	G	G	T	T	G	C	A/G	G	A	G	A	T	T	G	G	C	A	C	G	A	T	G	G	C	G	A	A	C	A	G	C	G	G	C	A	C	T	T
	Dm28																							T	G	G	C	A	C	G	A	T	G	G	C	G	A	C	C	A	G	C	G	A/G	C	A	C	T	T
II	MAS1 cl1	A	C/T	T	A	G	A	T	T	C	A	G/T	G	T	C	A	C	G	G	G	G	A	T	C	A	G	C	A	C	G	A	T	A	G	C	G	G	C	C	G	A	T	G	G	T	G	C	G	A
	TU18 cl93		T	T	A	G	A	T	T	C	A	G	G	T	C	A	C	G	G	G	G	A	C/T	C	A	G	C	A	C	C	A	T	A	G	C	G	G	C	C	G	A	T	G	G	T	G	C	G	A
	IVV cl4	A	T	T	A	G	A	T	T	C	A	G	G	T	C	A	C	G	G	G	G	A	C/T	C	A	G	C	A	C	C	A	T	A	G	C	G	G	C	C	G	A	T	G	G	T	G	C	G	A
III	M6241 cl6	G	C	C	C	G	C	T	T	C	A	G	A/G	T	T	A	T	G	C	G	G	A	T	C	G	G	C/G	A	A/C	G	A	T	A	A	C	G	A	C	C	A/G	G	C	G	G	T	G	A/C	A/G	T
	M5631 cl5	G	C	C	C	G	C	T	C	C	A	G	G	T	T	A	T	G	G	G	G	G	T	C	G	G	C	A	C	G	A	C/T	A	G	C	G	A	C	C	G	G	C	G	G	T	G	C	A	T
	X109/2	G	C	C	C	G	C	T	T	A/C	A	G	G	T	T	A	T	G	C	G	G	A	T	C	G	G	C	A	C	G	A	T	A	A	C	G	A	C	C	G	G	C	G	G	T	G	A	G
IV	CanIII cl1	G	C	C	C	G	C	T	T	C	A	G	G	T	T	A	T	G	G	G	A	A	T	C	G	A	C	G	C	G	A	T	A	G	C	A	A	G	C	G	A	C	G	G	T	G	C	G	T
	Dog Theis	G	C	C	C	G	C	T	T	C	G	G	G	T	T	A	T	G	G	G	G	A	T	C	G	A	C	A	C	G	G	T	A	G	C	A	A	C	T	G	A	C	G	G	T	G	C	G	T
	92122102R	G	C	C	C	G	C	T	T	C	G	G	G	T	T	A	T	G	G	G	G	A	T	C	G	A	C	A	C	G	G	T	A	G	C	G	A	C	T	G	A	C	G	G	T	G	C	G	T
V	Sc43 cl9	A/G	C/T	C/T	A/C	G	A/C	T	T	C	A	G	G	C/T	C/T	A	C/T	G	C/G	G	G	A	T	C	A/G	G	C	A	C	C/G	A	T	A	A	C	G	G	C	C	A/G	A/G	C/T	A/G	G	T	G	C	A/G	A/T
	MN cl2	A/G	C/T	C/T	A/C	G	A/C	T	T	C	A	G	G	C/T	C/T	A	C/T	G	C/G	G	G	A	T	C	A/G	G	C	A	C	C/G	A	T	A	A	C	G	G	C	C	A/G	A/G	C/T	A/G	G	T	G	C	A/G	A/T
VI	Tulahuen cl2		C	C/T	A/C	G	A/C	C/T	T	C	A	G/T	G	T	C/T	A	C/T	G	C/G	G	G	A	T	C	A/G	G	C	A	C	C/G	A/G	T	A	A/G	C/T	G	A/G	C	C	A/G	A/G	C/T	G	G	T	G	C	A/G	A/T
	CL Brener	A/G	C	C/T	A/C	G	A/C	C/T	T	C	A	G/T	G	T	C/T	A	C/T	G	C/G	G	G	A	T	C	A/G	G	C	A	C	C/G	A/G	T	A	A/G	C/T	G	A/G	C	C	A/G	A/G	C/T	G	G	T	G	C	A/G	A/T
	P63 cl1																								A/G	G	C	A	C	C/G	A/G	T	A	A/G	C/T	G	A/G	C	C	A/G	A/G	C/T	G	G	T	G	C	A/G	A/T
Polyphred SNP probability		78	98	97	99	97	99	97	79	74	92	99	90	94	99	98	99	75	94	93	98	87	96	98	99	98	96	97	99	99	99	99	98	99	99	98	99	98	98	99	99	99	98	94	98	97		99	99
[truncated: 3 more columns]

## Sheet: TcFPPS
Farnesyl pirophosphate synthase, putative
Tc00.1047053511823.70
Lineage	Strain	SNP position (relative to CDS start)
		-87	-51	-2	4	8	35	196	218	228	246	249	252	288	309	405	417	447	468	492	493	513	528	595	615	666	667	675	676	681	702	798	840	882	885	897	940
I	Sylvio X10 cl1								A	C	C	T	C	A	C	G	A	G	C	G	A	C	C	A	G	A	A	A	G	C	A	C	G	G	C	A	G
	Dm28	T	T	C	G	C	A	A	A	C	C	T	C	A	C	G	A	G	C	G	A	C	C	A	G	A	A	A	G	C	A	C	G	G	C	A
II	MAS1 cl1							A	A	C	C	T	T	G	C	G/T	G	G	C	G	G	A/C	C	A	G	C	G	A	G	C/T	G	T	G	G	C	C	G
	TU18 cl93						A	A	A	C	C	T	T	G	C	G	G	G	C	G	G	C	C	A	G	C	G	A	G	C/T	G
	IVV cl4	C	T	C	G	C	A	A	A	C	C	T	T	G	C	G	G	G	C	G	G	C	C	A	G	C	G	A	G	C/T	G	C	G	G	C	C	G
III	M6241 cl6					C	A	A	A/G	T	C	C	C	A	C	G	A	A/T	C	A/G	A	C	C	A	G	A	G	A/G	G	C	G	C	G	A	C	A	G
	M5631 cl5			C	G	C	A	A	A	T	C	C	C	A	T	G	A	T	C	G	A	C	C	A	A	A	G	G	G	C	G	C	G	A	C	A	G
	X109/2							A	A	T	C	C	C	A	T	G	A	A	C	G	A	C	T	A	G	A	G	G	G	C	G	C	G	A	C	A	G
IV	CanIII cl1	C	T	C	A	T	G	G	A	C	C	T	C	G	C	G	G	G	C	G	A	C	C	G	G	A	G	A	G	C	G	C	A	G	C	C	G
	Dog Theis										T	T	C	G	C	G	A	G	T	G	A	C	C	A	G	A	G	A	T	C	G	C	A	G	T	G	G
	92122102R	A	A	T	G	C	A	A	A	C	T	T	C	G	C	G	A	G	T	G	A	C	C	A	G	A	G	A	T	C	G	C	A	G	T	G	G
V	Sc43 cl9						A	A	A	C/T	C	C/T	C/T	A/G	C/T	G	A/G	A/G	C	G	A/G	C	C/T	A	G	A/C	G	A/G	G	C/T	G	C/T	G	A	C	A/C	A/G
	MN cl2						A	A	A	C/T	C	C/T	C/T	A/G	C/T	G	A/G	A/G	C	G	A/G	C	C/T	A	G	A/C	G	A/G	G	C/T	G	C/T	G	A	C	A/C	A/G
VI	Tulahuen cl2					C	A	A	A	C/T	C	C/T	C	A/G	C/T	G	A/G	A/G	C	G	A/G	C	C/T	A	G	A/C	G	A/G	G	C	G	C/T	G	A/G	C	A/C	A/G
	CL Brener					C	A	A	A	C/T	C	C/T	C	A/G	C/T	G	A/G	A/G	C	G	A/G	C	C/T	A	G	A/C	G	A/G	G	C	G	C/T	G	A/G	C	A/C	A/G
	P63 cl1							A	A	C/T	C	C/T	C	A/G	C/T	G	A/G	A/G	C	G	A/G	C	C/T	A	G	A/C	G	A/G	G	C	G	C/T	G	A/G	C	A/C	A/G
Polyphred SNP probability		92	98	98	85	90	97	97	99	99	96	83	93	99	98	96	99	99	98	98	99	99	99	88	93	99	98	99	98	97	95	97	98	99	98	98	96

## Sheet: TcIDI
Isopentenyl diphosphate delta isomerase, putative
Tc00.1047053408799.19 + Tc00.1047053510431.10
Lineage	Strain	SNP position (relative to CDS start)
		66	135	150	214	246	273	276	310	315	354	402	414	420	429	438	444	516	525	553	585	612	627	738	783	792	798	813	817	828	846	871	905
I	Sylvio X10 cl1	T	G	T	T	A	A	C	C	C	C	C	A	T	T	G	A	T	A	C	C	C	G	T	T	C	G	T	C	C	A	G	C
	Dm28	T	G	T	T	A	A	C	C	C	C	C	A	T	T	G	A	T	A	C	C	C	G	T	T	C/G	G	T	C	C	A	G	C
II	MAS1 cl1	T	G	T	C	A	A	C	T	T	C	C	A	G	G	A	G	C	G	C	A	C	G	T	C	C	G	C	C	T	A	A	C
	TU18 cl93	T	G	T	C	A	A	C	T	T	C	C	A	G	G	A	G	C	G	C	A	C	G	T	C	C	G	C	C	T	A	A	C
	IVV cl4	T	G	T	C	A	A	C	T	T	C	C	A	G	G	A	G	C	G	C	A	C	G	T	C	C	G	C	C	T	A	A	C
III	M6241 cl6	C/T	G	T	C	G	A	C	C	T	C	T	A	G	T	G	G	T	G	C	C	T	G	G	C	C	G	T	A	T	A	G	C/T
	M5631 cl5	C	G	T	C	G	A	C	C	T	C	T	G	G	T	G	G	T	G	A/C	C	T	G	G	C	C	G	T	A	T	A	G	C
	X109/2	C	G/T	T	C	G	A	C	C	T	C	T	A	G	T	G	G	T	G	C	C	T	G	G	C	C	G	T	A	T	A	G	C
IV	CanIII cl1	T	G	C/T	C	A	A	C	C	T	T	C	A	G	T	G	G	T	G	C	C	C	A	G	C	C	A	T	C	T	A/G	G	C
	Dog Theis	T	G	T	C	A	G	G	C	T	C	C	A	G	T	G	G	T	G	C	C	C	G	G	C	C	G	T	C	T	A	G	C
	92122102R	T	G	T	C	A	G	G	C	T	C	C	A	G	T	G	G	T	G	C	C	C	G	G	C	C	G	T	C	T	A	G	C
V	Sc43 cl9	C/T	G	T	C	A/G	A	C	C/T	T	C	C/T	A	G	G/T	A/G	G	C/T	G	C	A/C	T	G	G	C	C	G	C/T	A/C	T	A	A/G	C
	MN cl2	C/T	G	T	C	A/G	A	C	C/T	T	C	C/T	A	G	G/T	A/G	G	C/T	G	C	A/C	T	G	G	C	C	G	C/T	A/C	T	A	A/G	C
VI	Tulahuen cl2	C/T	G	T	C	A/G	A	C	C/T	T	C	C/T	A	G	G/T	A/G	G	C/T	G	C	A/C	C/T	G	G/T	C	C	G	C/T	A/C	T	A	A/G	C
	CL Brener	C/T	G	T	C	A/G	A	C	C/T	T	C	C/T	A	G	G/T	A/G	G	C/T	G	C	A/C	C/T	G	G/T	C	C	G	C/T	A/C	T	A	A/G	C
	P63 cl1	C/T	G	T	C	A/G	A	C	C/T	T	C	C/T	A	G	G/T	A/G	G	C/T	G	C	A/C	C/T	G	G/T	C	C	G	C/T	A/C	T	A	A/G	C
Polyphred SNP probability		98	98	99	98	99		90	99	98	98	99	98	98	99	99	98	99	91		92	98		99	98	90	98	98	99	98	94	99	97

## Sheet: TcSQS
Farnesyl transferase, squalene synthase, putative
Tc00.1047053507897.20
Lineage	Strain	SNP position (relative to CDS start)
		65	81	82	91	132	139	163	174	177	201	240	241	243	252	285	302	309	351	377	400	420	429	444	447	489	495	546	549	565	603	649	669	681	714	726	753	807	834	837	841	855	975	984	1107	1155	1170
I	Sylvio X10 cl1	C	T	G	C	C	A	G	T	C	T	C/T	A/G	T	G	T	G	C	C	G	G	G	G	C	C	C/T	C	T	G	A	C	C	C	C	C	C	G	A	C	G	A	T	G	C	G	G/T	G
	Dm28	C	T	G	C	C	A	G	T	C	T	C	A	T	G	T	G	C	C	G	G	G	G	C	C	C/T	C	T	G	A	C	C	C	C	C	C	G	A	C	G	A	T	G	C	G	A	G
II	MAS1 cl1	C	C	G	C	C	G	G	T	C	T	C	G	C	G	G	G	C	C	G	G	G	G	C	C	C	C/T	C	G	C	C	T	C	C	C	C	G	G	C	A/G	G	T	G	G	G	G	G
	TU18 cl93	C	C	G	C	C	G	G	T	C	T	C	G	C	G	G	G	C	C	G	G	G	G	C	C	C	C	C	G	C	C	T	C	C	C	C	G	G	C	G	G	T	G	G	G	G	G
	IVV cl4	C	C	G	C	C	G	G	T	C	T	C	G	C	G	G	G	C	C	G	G	G	G	C	C	C	C	C	G	C	C	T	C	C	C	C	G	G	C	G	G	T	G	G	G	G	G
III	M6241 cl6	A/C	C	G	C	A	G	G	T	A	T	C	G	T	G	G	G	C	C/T	A/G	A	A	G	C	C	C	C	T	G	C	G	C	C	C	T	C	G/T	G	C	G	A	T	G	C	A	G	G
	M5631 cl5	A	C	G	C	A/C	G	G	T	A	T	C	G	T	G	G	G	C	C	G	A	A	G	C	C	C	C	T	G	C	G	C	C	C	C	C	G	G	C	G	A	T	G	C	A	G
	X109/2	C	C	G	C	A/C	G	G	C/T	A	C/T	C	G	T	G	G	G	C	T	A/G	A	A	G	C	C	C	C	T	G	C	G	C	C	C	C	C	G	G	C	G	A	C/T	G	C	A	G
IV	CanIII cl1	C	C	A	C	C	G	G	T	C	T	C	G	T	A	G	G	C	C	G	A	A	A	A	C	C	C	C	A	C	C	T	T	T	C	T	G	G	A/C	G	G	T	A/G	C	G	G	G
	Dog Theis	C	C	G	A	C	G	A	T	C	T	C	G	T	A	G	A/G	C	C	G	G	A	G	C	T	C	C	C	A	C	C	C	C	C	C	T	G	G	C	G	G	T	G	C	G	G	G
	92122102R	C	C	G	A	C	G	A	T	C	T	C	G	T	A	G	G	C/T	C	G	G	A	G	C	T	C	C	C	A	C	C	C	C	C	C	T	G	G	C	G	G	T	G	C	G	G	A
V	Sc43 cl9	A/C	C	G	C	A/C	G	G	T	A/C	T	C	G	C/T	G	G	G	C	C/T	G	A/G	A/G	G	C	C	C	C	C/T	G	C	C/G	C/T	C	C	C/T	C	G	G	C	G	A/G	T	G	C	A/G	G	G
	MN cl2									A/C	T	C	G	C/T	G	G	G	C	C/T	G	A/G	A/G	G	C	C	C	C	N	N	C	C/G	C/T	C	C	C/T	C	G	G	C	G	A/G	T	G	C	A/G	G	G
VI	Tulahuen cl2	A/C	C	G	C	A/C	G	G	T	A/C	T	C	G	C/T	G	G	G	C	C/T	G	G	A/G	G	C	C	C	C/T	C/T	G	C	C/G	C/T	C	C	C	C	G	G	C	G	A/G	T	G	C/G	A/G	G	G
	CL Brener	A/C	C	G	C	A/C	G	G	T	A/C	T	C	G	C/T	G	G	G	C	C/T	G	G	A/G	G	C	C	C	C/T	C/T	G	C	C/G	C/T	C	C	C	C	G	G	C	G	A/G	T	G	C/G	A/G	G	G
	P63 cl1	A/C	C	G	C	C	G	G	T	A/C	T	C	G	C/T	G	G	G	C	C/T	G	G	A/G	G	C	C	C	C/T	C/T	G	C	C/G	C/T	C	C	C	C	G	G	C	G	A/G	T	G	C/G	A/G	G
Polyphred SNP probability			92	96	89	94	97	98	75	99	97	91		99	96	99	81	98	99	97	98	99	83	98	98	74	71	99	98	96	99	99	78	86	99	96	93	98			99	98	99	99	98	86

## Sheet: TcSQLE
Squalene monooxigenase or squalene epoxidase, putative
Tc00.1047053509589.20
Lineage	Strain	SNP position (relative to CDS start)	Gen position	Gen position	Gen position	Gen position	Gen position	Gen position	Gen position	Gen position	Gen position	Gen position	Gen position	Gen position	Gen position	Gen position	Gen position	Gen position	Gen position	Gen position	Gen position	Gen position	Gen position	Gen position	Gen position	Gen position	Gen position	Gen position	Gen position	Gen position	Gen position	Gen position	Gen position	Gen position	Gen position	Gen position	Gen position	Gen position	Gen position	Gen position	Gen position	Gen position	Gen position	Gen position	Gen position	Gen position	Gen position	Gen position	Gen position
		75	114	129	147	153	198	251	276	288	297	328	338	348	381	387	390	435	450	459	465	474	478	480	488	495	586	614	683	707	714	720	756	777	801	832	858	863	879	882	898	912	916	919	927	935	954	1017	1035
I	Sylvio X10 cl1	T	C	C	A	A	C	A	T	C	C	T	C	A	C	T	C	T	A	G	A	G	C	A	G	C/T	C	C	A	A	T	G	A	G	T	C	A	A	G	G	G	A/G	G	C	G	G	T	G	C
	Dm28	T	C	C	A	A	C	A	T	C	C	T	C	A	C	T	T	T	A	G	A	A	C	A	G	C	C	C	A	A	T	G	A	G	T	C	A	A	G	G	A	A	G	C	G	A	T	G	C
II	MAS1 cl1	T	T	C	A	G	C	A	A	C	C	G	T	A	C	C	C	C	G	A	G	A	C	G	A	C	T	T	A	A	C	A	A	G	C	C	A	C	G	A	G	A	A	C	G	G	C/T	G	C
	TU18 cl93	T	T	C/T	A	G	C	A	A	C	C	G	T	A	C	C	C	C	G	A	G	A	C/T	G	A	C	T	T	A	A	C	A	A	G	C	C	A	C	G	A	G	A	A	C	G	G	C	G	C
	IVV cl4	T	T	C/T	A	G	C	A	A	C	C	G	T	A	C	C	C	C	G	A	G	A	C/T	G	A	C	T	T	A	A	C	A	A	G	C	C	A	C	G	A	G	A	A	C	G	G	C	G	C
III	M6241 cl6	T	T	C	A	A	C	G	A	C	T	G	T	A	C	T	C	C	G	A	A	A	C	A	A	C	T	T	G	A	C	A	A	G	T	C	A	C	G	A	A	A	G	A	G	G	T	A	C
	M5631 cl5																												G	A	C	A	A	G	T	C	A	C	G	A	A	A	G	C	G	G	T	A	C
	X109/2	C	T	C	A	A	C	G	A	C	T	G	T	A	C	T	C	C	G	A	A	A	C	A	A	C	T	T	G	G	C	A	A	G	T	T	A	C	G	A	A	A	G	C	G	G	T	A	C
IV	CanIII cl1	T	T	C	G	A	T	A	A	T	C	T	T	G	C	T	C	C	G	G	A	A	C	A	A	C	T	T	A	A	C	A	A	A	T	C	A	C	G	A	G	A	G	C	G	G	T	G	T
	Dog Theis	T	T	C	A	A	C	A	A	C	C	T	T	A	G	T	C	C	G	G	A	A	C	A	A	C	T	T	A	A	C	A	G	A	T	C	G	C	A	A	G	A	G	C	G	G	T	G	C
	92122102R	T	T	C	A	A	C	A	A	C	C	T	T	A	G	T	C	C	G	G	A	A	C	A	A	C	T	T	A	A	C	A	G	A	T	C	G	C	G	A	G	A	G	C	G	G	T	G	C
V	Sc43 cl9	C/T	T	C	A	A/G	C	A/G	A	C	C/T	G	T	A	C	C/T	C	C	G	A	A/G	A	C	A/G	A	C	T	T	A/G	A/G	C	A	A	G	C/T	C/T	A	C	G	A	A/G	A	A/G	C	G	G	C/T	A/G	C
	MN cl2	C/T	T	C	A	A/G	C	A/G	A	C	C/T	G	T	A	C	C/T	C	C	G	A	A/G	A	C	A/G	A	C	T	T	A/G	A/G	C	A	A	G	C/T	C/T	A	C	G	A	A/G	A	A/G	C	G	G	C/T	A/G	C
VI	Tulahuen cl2	C/T	T	C	A	A/G	C	A/G	A	C	C/T	G	T	A	C	C/T	C	C	G	A	A/G	A	C	A/G	A	C	T	T	A/G	A/G	C	A	A	G	C/T	C/T	A	C	G	A	A/G	A	A/G	C	A/G	G	C/T	A/G	C
	CL Brener	C/T	T	C	A	A/G	C	A/G	A	C	C/T	G	T	A	C	C/T	C	C	G	A	A/G	A	C	A/G	A	C	T	T	A/G	A/G	C	A	A	G	C/T	C/T	A	C	G	A	A/G	A	A/G	C	A/G	G	C/T	A/G	C
	P63 cl1	C/T	T	C	A	A/G	C	A/G	A	C	C/T	G	T	A	C	C/T	C	C	G	A	A/G	A	C	A/G	A	C	T	T	A/G	A/G	C	A	A	G	C/T	C/T	A	C	G	A	A/G	A	A/G	C	A/G	G	C/T	A/G	C
Polyphred SNP probability		98	95	99	95	99	98	99	98	98	99	98	98	99	99	99	97	98	98	99	99	96	99	99	98	96	99	98	99	99	94	98	98	98	99	99	98	98	98	98	99	90	99	98	98	98	99	99	98
[truncated: 25 more columns]

[truncated: 10 more sheets: TcOSC, Tc14DM, Tc14SR, TcSMO-like, TcNSDHL, Tc24SMT, Tc8SI, TcSC5D, TcSC22D, TcSC24R]
