# Supplementary material for: Genetic Profiling of the Isoprenoid and Sterol Biosynthesis Pathway Genes of Trypanosoma cruzi
Source: PLoS One. 2014 May 14;9(5):e96762. doi: 10.1371/journal.pone.0096762 (PMC4020770; doi:10.1371/journal.pone.0096762)
Supplement: Table S3 — Comparative genetic diversity of kinetoplastid SBP genes. (XLS) [file pone.0096762.s005.xls]

## Sheet: Sheet1
Table S3. Cosentino RO, Agüero F. Genetic profiling of the isoprenoid and sterol biosynthesis pathways of Trypanosoma cruzi. (2014)
Comparative analysis of the genetic diversity present in the sterol biosynthesis pathway of different kinetoplastids. The values colored in green and red are the ones that are lower and higher than one standard deviation from the average of each column, respectively.
Gene	dN/dS (w)			Syn SNPs/100bp			Non Syn SNPs/100bp			Total SNPs/100bp
	Af Tryps	Leish	Tcr	Af Tryps	Leish	Tcr	Af Tryps	Leish	Tcr	Af Tryps	Leish	Tcr
TcACAT	-----	-----	0.0281	-----	-----	3.18182	-----	-----	1.09091	-----	-----	4.27273
TcHMGS	0.0573	0.0484	0.054	30.4756	9.96016	2.66187	11.1855	2.58964	0.431655	41.6611	12.5498	3.09353
TcHMGR	0.0653	0.0521	0.057	30.9524	10.4981	2.17742	8.06452	3.60153	0.564516	39.0169	14.0996	2.74194
TcMK	0.0767	0.0763	0.0769	33.1307	16.7677	3.60825	12.3607	5.55556	1.34021	45.4914	22.3232	5.15464
TcPMK	0.1104	0.1224	0.1223	35.4005	11.4742	2.65152	17.3127	6.53595	2.5	52.7132	18.0102	5.22727
TcMVD	0.0669	0.0718	0.059	21.3404	14.9306	3.07692	8.64198	5.90278	1.82692	29.9824	20.8333	4.90385
TcIDI	0.0511	0.0426	0.0479	31.1798	12.605	2.5	10.3933	3.08123	0.7	41.573	15.6863	3.2
TcFPPS	0.0597	0.0606	0.0646	32.0406	9.55005	2.26804	12.373	3.67309	1.13402	44.4137	13.2231	3.71134
TcSQS	0.085	0.0871	0.0932	33.3634	10.9237	2.88288	14.3372	5.62249	1.26126	47.7006	16.5462	4.14414
TcSQLE	0.1154	0.107	0.1145	35.2941	12.1637	3.06748	16.436	6.49123	1.28834	51.7301	18.655	4.47853
TcOSC	0.1085	0.1128	0.1125	35.3278	12.0306	2.48963	15.6588	6.94583	1.28631	50.9866	18.9764	3.81743
Tc14DM	0.0419	0.0396	0.039	29.5423	10.3472	3.45588	6.58807	2.84722	0.514706	36.1304	13.1944	3.97059
Tc14SR	0.1423	0.1087	0.1096	34.9451	10.6545	2.57812	15.3846	6.39269	1.48438	50.3297	17.0472	4.0625
ERG25	-----	0.2705	-----	-----	12.2137	-----	-----	9.41476	-----	-----	21.6285	-----
4SMO-like	0.0797	0.082	0.0919	33.6499	10.5839	2.08955	12.7544	6.56934	1.9403	46.4043	17.1533	4.02985
TcNSDHL	0.0509	0.0572	0.0583	30.0546	10.1928	1.75	9.10747	3.67309	0.75	39.1621	13.8659	2.5
Tc24SMT	0.065	0.0624	0.0703	22.7368	10.452	2.07317	11.3684	6.12053	0.609756	34.1053	16.5725	2.68293
Tc8SI	0.1147	0.1001	0.0965	31.5234	12.855	3.15789	14.0271	6.87593	0.877193	45.5505	19.7309	4.03509
TcSC5D	0.069	0.0594	0.06	28.3715	12.6513	9.72222	8.90585	4.73047	1.52778	37.2774	17.3817	11.3889
TcSC22D	-----	0.028	0.1067	-----	12.3117	2.08633	-----	4.91159	0.935252	-----	17.2233	3.02158
TcSC24R	-----	0.0973	0.0703	-----	11.67	3.78571	-----	6.43863	1.21429	-----	18.1087	5
AVERAGE	0.0799882	0.0745158	0.0791842	31.137	11.717	3.05699	12.0529	5.18731	1.16773	43.1899	16.9043	4.27179
ST DEV	0.0284007	0.0277245	0.0256727	4.04744	1.78909	1.70933	3.16964	1.49339	0.541696	6.60867	2.67012	1.91787
