# Supplementary material for: Genetic Profiling of the Isoprenoid and Sterol Biosynthesis Pathway Genes of Trypanosoma cruzi
Source: PLoS One. 2014 May 14;9(5):e96762. doi: 10.1371/journal.pone.0096762 (PMC4020770; doi:10.1371/journal.pone.0096762)
Supplement: Table S4 — Presence of two types of thiolases in T. cruzi . The file contains the summary of results from reciprocal BLASTP searches between fungal and kinetoplastid ERG10/POT1 homologs. (XLS) [file pone.0096762.s006.xls]

## Sheet: Table Legend
Table S4. Cosentino RO, Agüero F. Genetic profiling of the isoprenoid and sterol biosynthesis pathways of Trypanosoma cruzi. (2014)
Reciprocal BLASTP searches between fungal and kinetoplastid ERG10/POT1 homologs.
Each BLASTP search is shown in a separate tab in the Excel workbook
Tab	Query	Database
ERG10-vs-tryps	Yeast Acetoacetyl-CoA thiolase (ERG10)	Trypanosomatid genomes
TcACAT-vs-tryps	T. cruzi Acetoacetyl-CoA thiolase	Fungal genomes
POT1-vs-tryps	3-ketoacyl-CoA thiolase (broad chain length specificity)	Trypanosomatid genomes
TbAAT-vs-fungi	T. brucei Acetoacetyl-Thiolase	Fungal genomes

## Sheet: ERG10-vs-tryps
Query	YPL028W	ERG10	3-ketoacyl-CoA thiolase, peroxisomal		417aa
BLASTP 2.0MP-WashU	BLOSUM62	TriTrypDB
Database: T. cruzi (CL Brener); T. cruzi (Sylvio); T. cruzi marinkellei, T. brucei (Lister); T. brucei (TREU927); T. brucei gambiense; T. congolense; T. vivax; L. braziliensis; L. donovani; L. infantum; L. major (Friedlin); L. mexicana; L. tarentolae
Best Hit	organism	Score	E-value	Length	Observations
Tc_MARK_6338	Trypanosoma cruzi marinkellei	484	1.5e-46	396
TcCLB.511003.60	Trypanosoma cruzi (CL Brener, TcVI)	478	6.5e-46	396
TCSYLVIO_003788	Trypanosoma cruzi (Sylvio, TcI)	477	8.3e-46	396	Score drops abruptly from here
LbrM.31.1840	Leishmania braziliensis	198	2e-25	487
Tc_MARK_1618	Trypanosoma cruzi marinkellei	205	8.2e-23	489
LmxM.30.1640	Leishmania mexicana	206	5.1e-17	440
LmjF.31.1640	Leishmania major (Friedlin)	201	1.3e-16	440
LmxM.30.1630	Leishmania mexicana	206	4e-16	399
LmjF.31.1630	Leishmania major (Friedlin)	201	5.9e-16	358
LinJ.31.1660	Leishmania infantum	194	1.1e-15	440
LtaP31.2100	Leishmania tarentolae	202	4e-15	531
TCSYLVIO_002907	Trypanosoma cruzi (Sylvio, TcI)	205	3.9e-14	447
TcCLB.511389.150	Trypanosoma cruzi (CL Brener, TcVI)	205	3.9e-14	447
LdBPK_230860.1	Leishmania donovani	161	3.3e-09	441
TcCLB.407477.10	Trypanosoma cruzi (CL Brener, TcVI)	149	4.9e-09	218
LinJ.23.0860	Leishmania infantum	159	5.6e-09	441
LmjF.23.0690	Leishmania major (Friedlin)	158	7.2e-09	441
LbrM.23.0840	Leishmania braziliensis	157	9.4e-09	441
LmxM.23.0690	Leishmania mexicana	154	2e-08	441
TCSYLVIO_000112	Trypanosoma cruzi (Sylvio, TcI)	107	5.8e-08	437
TcCLB.509463.30	Trypanosoma cruzi (CL Brener, TcVI)	104	1.3e-07	437
LtaP23.0960	Leishmania tarentolae	148	1.7e-07	633
Tb427.08.2540	Trypanosoma brucei (Lister427)	143	3.3e-07	438
Tb927.8.2540	Trypanosoma brucei (TREU927)	143	3.3e-07	438
TevSTIB805.8.2500	Trypanosoma evansi	143	3.3e-07	438
TcCLB.510507.20	Trypanosoma cruzi (CL Brener, TcVI)	100	3.5e-07	437
Tbg972.8.2020	Trypanosoma brucei gambiense	143	3.8e-07	471
Tc_MARK_9358	Trypanosoma cruzi marinkellei	96	9.5e-07	437
TvY486_0802010	Trypanosoma vivax	83	0.0048	381

## Sheet: TcACAT-vs-fungi
Query	TcCLB.511003.60	TcACAT	3-ketoacyl-CoA thiolase		396aa
BLASTP 2.0MP-WashU	BLOSUM62	FungiDB
Database: Candida_albicans; Aspergillus fumigatus; Neurospora crassa; Saccharomyces cerevisiae; Schizosaccharomyces pombe; Ustilago maydis; Cryṕtococcus neoformans
Best Hit	organism	Score	E-value	Length	Observations
orf19.1591	Candida albicans SC5314	569	5.2e-56	402
Afu8g04000	Aspergillus fumigatus Af293	568	6.6e-56	398
NCU02571	Neurospora crassa OR74A	567	8.4e-56	399
um03571	Ustilago maydis 521	551	4.2e-54	408
CNAG_00490	Cryptococcus neoformans	538	1e-52	415
orf19.7520	Candida albicans SC5314	530	7e-52	408
um02715	Ustilago maydis 521	530	7e-52	403
um03298	Ustilago maydis 521	523	3.9e-51	395
SPBC215.09c	Schizosaccharomyces pombe	520	8.1e-51	395
YPL028W	Saccharomyces cerevisiae S288c	501	8.3e-49	398	ERG10
CNAG_02918	Cryptococcus neoformans	489	1.6e-47	406
NCU04796	Neurospora crassa OR74A	481	1.1e-46	419
Afu6g14200	Aspergillus fumigatus Af293	479	1.8e-46	433
YIL160C	Saccharomyces cerevisiae S288c	478	2.3e-46	417	POT1
Afu7g04080	Aspergillus fumigatus Af293	469	2e-45	440
orf19.1704	Candida albicans SC5314	467	3.3e-45	410
Afu4g10950	Aspergillus fumigatus Af293	457	3.8e-44	419
CNAG_00524	Cryptococcus neoformans	456	4.9e-44	411
Afu2g11350	Aspergillus fumigatus Af293	455	6.2e-44	420
um01843	Ustilago maydis 521	454	8e-44	414
orf19.2046	Candida albicans SC5314	451	1.7e-43	393
Afu1g12650	Aspergillus fumigatus Af293	449	2.7e-43	418
NCU09646	Neurospora crassa OR74A	438	3.9e-42	415
um01090	Ustilago maydis 521	436	6.4e-42	418
NCU09732	Neurospora crassa OR74A	422	2e-40	430
NCU05558	Neurospora crassa OR74A	382	3.4e-36	420
Afu2g05760	Aspergillus fumigatus Af293	108	2.2e-06	419
NCU00056	Neurospora crassa OR74A	113	2.2e-06	435
um01986	Ustilago maydis 521	107	0.0011	449

## Sheet: POT1-vs-tryps
Query	YIL160C	POT1	3-ketoacyl-CoA thiolase with broad chain length specificity		417aa
BLASTP 2.0MP-WashU	BLOSUM62	TriTrypDB
Database: T. cruzi (CL Brener); T. cruzi (Sylvio); T. cruzi marinkellei, T. brucei (Lister); T. brucei (TREU927); T. brucei gambiense; T. congolense; T. vivax; L. braziliensis; L. donovani; L. infantum; L. major (Friedlin); L. mexicana; L. tarentolae
Best Hit	organism	Score	E-value	Length	Observations
Tc_MARK_6338	Trypanosoma cruzi marinkellei str...	484	1.6e-46	396
TcCLB.511003.60	Trypanosoma cruzi CL Brener No...	478	7.1e-46	396	TcACAT
TCSYLVIO_003788	Trypanosoma cruzi Sylvio X10/1...	477	9e-46	396
LbrM.31.1840	Leishmania braziliensis MHOM/BR/7...	198	2.1e-25	487
Tc_MARK_1618	Trypanosoma cruzi marinkellei str...	205	8.9e-23	489
LmxM.30.1640	Leishmania mexicana MHOM/GT/2001/...	206	5.6e-17	440
LmjF.31.1640	Leishmania major strain Friedlin	201	1.4e-16	440
LmxM.30.1630	Leishmania mexicana MHOM/GT/2001/...	206	4.3e-16	399
LmjF.31.1630	Leishmania major strain Friedlin	201	6.4e-16	358
LinJ.31.1660	Leishmania infantum JPCM5	194	1.2e-15	440
LtaP31.2100	Leishmania tarentolae Parrot-TarII...	202	4.4e-15	531
TCSYLVIO_002907	Trypanosoma cruzi Sylvio X10/1...	205	4.2e-14	447
TcCLB.511389.150	Trypanosoma cruzi CL Brener N...	205	4.2e-14	447
LdBPK_230860.1	Leishmania donovani BPK282A1	161	3.6e-09	441
TcCLB.407477.10	Trypanosoma cruzi CL Brener Es...	149	5.3e-09	218
LinJ.23.0860	Leishmania infantum JPCM5	159	6.1e-09	441
LmjF.23.0690	Leishmania major strain Friedlin	158	7.9e-09	441
LbrM.23.0840	Leishmania braziliensis MHOM/BR/7...	157	1e-08	441
LmxM.23.0690	Leishmania mexicana MHOM/GT/2001/...	154	2.2e-08	441
TCSYLVIO_000112	Trypanosoma cruzi Sylvio X10/1...	107	6.3e-08	437
TcCLB.509463.30	Trypanosoma cruzi CL Brener No...	104	1.4e-07	437
LtaP23.0960	Leishmania tarentolae Parrot-TarII...	148	1.8e-07	633
Tb427.08.2540	Trypanosoma brucei Lister strain...	143	3.6e-07	438
Tb927.8.2540	Trypanosoma brucei TREU927	143	3.6e-07	438
TevSTIB805.8.2500	Trypanosoma evansi strain ST...	143	3.6e-07	438
TcCLB.510507.20	Trypanosoma cruzi CL Brener Es...	100	3.8e-07	437
Tbg972.8.2020	Trypanosoma brucei gambiense DAL...	143	4.1e-07	471
Tc_MARK_9358	Trypanosoma cruzi marinkellei str...	96	1e-06	437
TvY486_0802010	Trypanosoma vivax Y486	83	0.0052	381

## Sheet: TbAAT-vs-fungi
Query	Tb927.8.2540	TbAAT	Acetyl-CoA acetyltransferase		438aa
BLASTP 2.0MP-WashU	BLOSUM62	FungiDB
Database: Candida_albicans; Aspergillus fumigatus; Neurospora crassa; Saccharomyces cerevisiae; Schizosaccharomyces pombe; Ustilago maydis; Cryṕtococcus neoformans
Best Hit	organism	Score	E-value	Length	Observations
um01986	Ustilago maydis 521	332	5.9e-31	1
NCU03372	Neurospora crassa OR74A	295	3.3e-25	1
Afu4g06380	Aspergillus fumigatus Af293	251	7.7e-20	1
NCU02571	Neurospora crassa OR74A	114	9.2e-09	3
YIL160C	Saccharomyces cerevisiae S288c	143	1e-07	1	POT1
Afu2g11350	Aspergillus fumigatus Af293	81	3.4e-07	3
um01090	Ustilago maydis 521	74	7.8e-07	3
Afu4g10950	Aspergillus fumigatus Af293	80	2.2e-06	3
Afu7g04080	Aspergillus fumigatus Af293	97	9.1e-06	2
CNAG_00490	Cryptococcus neoformans	78	1.7e-05	3
um03571	Ustilago maydis 521	92	4.2e-05	2
um03298	Ustilago maydis 521	103	5e-05	2
Afu8g04000	Aspergillus fumigatus Af293	103	6.4e-05	2
Afu1g12650	Aspergillus fumigatus Af293	76	7e-05	3
NCU04796	Neurospora crassa OR74A	80	0.00013	3
YPL028W	Saccharomyces cerevisiae S288c	81	0.00049	2	ERG10
CNAG_02918	Cryptococcus neoformans	105	0.00054	2
SPBC215.09c	Schizosaccharomyces pombe	93	0.00078	2
NCU09732	Neurospora crassa OR74A	86	0.0056	2
NCU09646	Neurospora crassa OR74A	95	0.02	1
CNAG_00524	Cryptococcus neoformans	85	0.032	2
Afu6g14200	Aspergillus fumigatus Af293	75	0.082
