# Supplementary material for: Genetic Profiling of the Isoprenoid and Sterol Biosynthesis Pathway Genes of Trypanosoma cruzi
Source: PLoS One. 2014 May 14;9(5):e96762. doi: 10.1371/journal.pone.0096762 (PMC4020770; doi:10.1371/journal.pone.0096762)
Supplement: Table S5 — List of oligonucleotide primers and amplification products analyzed in this study. The table lists the oligonucleotide primers used to amplify each PCR product, the corresponding product size, and the number of products per gene/locus. (XLS) [file pone.0096762.s007.xls]

## Sheet: Sheet1
Table S5. Cosentino RO, Agüero F. Genetic profiling of the isoprenoid and sterol biosynthesis pathways of Trypanosoma cruzi. (2014)
LOCUS ID	CHROMOSOME	GENE	SYMBOL	PRIMER NAME	PRIMER SEQUENCE (5'->3')	PRODUCT SIZE
Tc00.1047053511003.60	34P	Hypothetical protein	TcACAT	Tc-Hyp-prot(ERG10)1-Fw	ATGTCTAAAGTTGTTATCTGCGGT	702bp
				Tc-Hyp-prot(ERG10)701-Rv	GGCTTCTGTTTTGTGAAATGA
				Tc-Hyp-prot(ERG10)605-Fw	CACCTGTGGACGTCTTTGAT	584bp
				Tc-Hyp-prot(ERG10)1188-Rv	CGAGCTTAGAACGAGCACTT
Tc00.1047053511903.40	26P	Hypothetical protein, conserved	TcHMGS	Tc-Hyp-pr-cons(ERG13)1-Fw	ATGCGCCGGACTGTGAGG	789bp
				Tc-Hyp-pr-cons(ERG13)789-Rv	GTAGTCCCCAGGATTTTGCT
				Tc-Hyp-pr-cons(ERG13)694-Fw	TTCTCTGGACCCTACAGCAC	790bp
				Tc-Hyp-pr-cons(ERG13)1483-Rv	AGTACTCAATACCAATGTCTTGGA
Tc00.1047053509167.20	32S	3-hydroxy-3-methylglutaryl-CoA reductase, putative	TcHMGR	Tc-HmgcoAr4-Fw	TGCATTGCTAAGGGAATTTT	773bp
				Tc-HmgcoAr776-Rv	ATTGAAGGAAAATGCTGCTG
Tc00.1047053506831.40	32P			Tc-HmgcoAr548-Fw	AGGAGGCTTTTGAGTCCACA	810bp
				Tc-HmgcoAr1357-Rv	ACTTCTTCTTGCGATTCAGG
Tc00.1047053436521.9	31S	Mevalonate kinase, putative	TcMK	Tc-Mev-kinase26-TcI-fw	GTTTTGCATGTCATTTTGA	637bp
				Tc-Mev-kinase26-Fw	TTTTTGCATGTCATTTTGG
Tc00.1047053509237.10	31P			Tc-Mev-kinase662-Rv	AGCGGTCTTGTAATGAGCAC
				Tc-Mev-kinase467-Fw	CACGTGCGTTAAGTGAGATG	605bp
				Tc-Mev-kinase1071-Rv	CGCAGTGTATTTCCAGACAA
Tc00.1047053508277.140 Tc00.1047053507913.20	7S	Phosphomevalonate kinase-like protein, putative	TcPMK	Tc-P-mev-kinase2-Fw	TGGATACTGCTATTGCGACT	716bp
				Tc-P-mev-kinase717-Rv	GTACGCACAGGTTCCGTATG
	7P			Tc-P-mev-kinase629-Fw	GCGTTGCTCAAGTAGCTCAT	785bp
				Tc-P-mev-kinase1413-Rv	AAGAAGTCCAGCGGCATC
Tc00.1047053507993.330 Tc00.1047053511281.40	40S	Diphosphomevalonate decarboxylase, putative	TcMVD	Tc-Di-p-mevdecarb10-Fw	CTGCAAGTGACCGTGGAG	754bp
				Tc-Di-p-mevdecarb763-Rv	ATATTGCTTGCAGGTCATCC
	40P			Tc-Di-p-mevdecarb474-Fw	GCATAAGGGGGAAAAAGAAG	653bp
				Tc-Di-p-mevdecarb1126-Rv	ACTCCCCCTCCGAGAGATA
Tc00.1047053511823.70 Tc00.1047053508323.9	13P	Farnesyl pyrophosphate synthase, putative	TcFPPS	Tc-Farpp4-Fw	ACCGCTTTTGCGTGTTTT	892bp
				Tc-Farpp895-Rv	CCACCAAATTCATCTCGAC
	13S			Tc-Farpp396-Fw	TGAGGCGACGAAGGAG	878bp
				Tc-Farpp1273-Rv	TCTTACGCTTGTGGGTTTTT
Tc00.1047053408799.19	39S	Isopentenyl-diphosphate delta- isomerase, putative	TcIDI	Tc-IPP-isom(IDI1)2-Fw	TGACTCAGGGATCTGGTTTT	623bp
				Tc-IPP-isom(IDI1)624-Rv	CTCTATTCCATGGCCAACAC
Tc00.1047053510431.10	39S			Tc-IPP-isom(IDI1)472-Fw	GCGGATGGACTTTTTATTCA	599bp
Tc00.1047053506883.9	39P			Tc-IPP-isom(IDI1)1070-Rv	TAAAGCGACGAGGACACG
Tc00.1047053507897.20 Tc00.1047053508369.20	31P	Farnesyltransferase, putative,squalene synthase, putative	TcSQS	Tc-Farn-transf6-Fw	GTACATGGAGGAGTTGTACGC	725bp
				Tc-Farn-transf730-Rv	ATTCGTCCTTAAAGGCGTGA
	31S			Tc-Farn-transf518-Fw	ACGGCCTCACACTTCTGTAT	693bp
				Tc-Farn-transf1210-Rv	TCCCAAGATATCCAACAACG
Tc00.1047053509589.20	14S	Squalene monooxygenase, putative	TCSQLE	Tc-Sqpox5-Fw	TCTGCACTTTCACTTTGCTG	775bp
				Tc-Sqpox779-Rv	ACCGTGCCATATTTTTCAGA
Tc00.1047053509587.20	14P			Tc-Sqpox660-Fw	CGGCTCCTCAAAGTTCAA	486bp
				Tc-Sqpox1145-Rv	CGCAGTCTTGGAATGACG
Tc00.1047053503999.10	14P			Tc-Sqpox994-Fw	CATTACCCTGCAACATTTCC	718bp
				Tc-Sqpox1711-Rv	CCACTGGTTTTCGGTGTTT
Tc00.1047053508175.70	27P	Lanosterol synthase, putative	TcOSC	Tc-oxidocyc-3-Fw	GTAATGACGGTGCTTACGAA	764bp
				Tc-oxidocyc767-Rv	CCACCAGCGACAATAAACTT
				Tc-oxidocyc688-Fw	GGACATTGGCCAAATGATTA	800bp
				Tc-oxidocyc1487-Rv	GGCCCAAGGCAAATAAAT
Tc00.1047053506825.170	27S			Tc-oxidocyc1392-Fw	GTGGCACATCAAAAGTCTCC	743bp
				Tc-oxidocyc2134-Rv	GAATAGCGGCGTTGATTTC
				Tc-oxidocyc1999-Fw	AATTCCTCCGATGCGTTT	546bp
				Tc-oxidocyc2544-Rv	GTCTCCCGTGACAAGCTG
Tc00.1047053506297.260 Tc00.1047053510101.50	27P	Lanosterol 14-alpha-demethylase, putative	Tc14DM	Tc-Landemeth-atg-Fw	ATGTTTATTGAAGCCATTGTATTGG	724bp
				Tc-Landemeth723-Rv	GCCCAAAATTTTCTGGAGTT
				Tc-Landemeth608-Fw	AGATGGAAAGCAGCCTGA	494bp
	27S			Tc-Landemeth1101-Rv	GACCTCCGCCTTTACCAT
				Tc-Landemeth730-Fw	ATTGTTGCTCGTGAGAAGGA	717bp
				Tc-Landemeth-tga-Rv	TCACGAGGCAATTTCTTCT
Tc00.1047053507969.60 Tc00.1047053507129.30	35P	C-14 sterol reductase, putative	Tc14SR	Tc-Stred-atg-Fw	ATGCCACGGAGCTCTAGAG	704bp
				Tc-Stred703-Rv	GGCGTAATTCGCACATAAAC
	35S			Tc-Stred585-Fw	GACAGTGCTGCTTTCTTTGG	780bp
				Tc-Stred-tga-Rv	TCAGTACACATAAGGAATCAA
Tc00.1047053511339.20 Tc00.1047053509235.20	31S	C-5 sterol desaturase, putative	TcSMO-like	Tc-C-5-sterol-desat38-Fw	CACGTCTTGTGGAGGACAC	784bp
	31P			Tc-C-5-sterol-desat821-Rv	GACACCTTCGGAGCACTCT
Tc00.1047053510873.10	30P	NAD(P)- dependent steroid dehydrogenase protein, putative	TcNSDHL	Tc-NAD(P)-ster-dehyd-21-Fw	GTGAGTAGGCGAGGGAAAC	677bp
				Tc-NAD(P)-ster-dehyd697-Rv	GTGAAGCAGATGCGATTTTT
				Tc-NAD(P)-ster-dehyd620-Fw	GGCCTCGCGATAACTTATTT	597bp
				Tc-NAD(P)-ster-dehyd1216-Rv	TTGTCTTCCTTGCCTGGAT
Tc00.1047053504191.10 Tc00.1047053505683.10	37P	Sterol 24-c-methyltransferase, putative	Tc24SMT	Tc-C-24-sterol-Met-transf40-Fw	ATGCGCAGCCGCAGGGCGG	919bp
	37S			Tc-C-24-sterol-Met-transf958-Rv	CCTTGTGTGTGCCACTCGGT
Tc00.1047053510329.90	36P	C-8 sterol isomerase, putative	Tc8SI	Tc-C-8-sterol-isom7-Fw	CTGCTTATTGCCGTCGTC	647bp
				Tc-C-8-sterol-isom653-Rv	ATTTTACCCTGAATGAGGTTTTG
Tc00.1047053473111.10 Tc00.1047053507853.10	22P	Lathosterol oxidase, putative	TcSC5D	Tc-Lathosterol-oxi3-Fw	GGACGTGGCGTTTGATTTAT	832bp
	22S			Tc-Lathosterol-oxi834-Rv	TCCCATCTTCTTCGTTGACT
Tc00.1047053506945.190	32S	Cytochrome p450-like protein, putative	TcSC22D	Tc-C-22-sterol-desaturase-5-fw	CAGTGATTAGCAACGTTTTGG	821bp
				Tc-C-22-sterol-desaturase-825-rv	TGTCGCACTCCAGAAATCAA
				Tc-C-22-sterol-desaturase-752-fw	TAATTCGAAGCAAGGCTCGT	767bp
				Tc-C-22-sterol-desaturase-1518-rv	CTATTTTCCCGCCTTCAGAC
Tc00.1047053506577.120 Tc00.1047053507709.90	37P	Sterol C-24 reductase	TcSC24R	Tc-sterol-C-24-reductase-7-fw	ACTGGAACTCGTCGGACATC	784bp
				Tc-sterol-C-24-reductase-790-rv	CAGCGGCATTGCTTAGAGTA
	37S			Tc-sterol-C-24-reductase-717-fw	GGACGTGAAGTTGTTTGCAG	751bp
				Tc-sterol-C-24-reductase-1468-rv	CTTAATATATTCCCGGGATCAG
